# Supplementary material for: A regression system for estimation of errors introduced by confocal imaging into gene expression data in situ
Source: BMC Bioinformatics. 2011 Aug 4;12:320. doi: 10.1186/1471-2105-12-320 (PMC3169536; doi:10.1186/1471-2105-12-320)
Supplement: Additional file 2 — Predicted errors in the FlyEx data (channel 1). Error magnitudes predicted for data on expression of segmentation genes in Drosophila stored in the FlyEx database. The embryos were imaged with Leica TCS SP2 confocal system at Stony Brook University using Argon 488 nm laser. The error values are computed at mean intensity levels 10 and 200. In gene expression patterns that due to high non-specific background do not contain nuclei with the mean intensity equal to 10 the error magnitudes are not shown. [file 1471-2105-12-320-S2.XLS]

## Sheet: o1
embryo name	gene	offset	standardized offset	gain	exp(standardized gain)	predicted error 10	predicted error 200
FESca01.txt	ftz	-19.2	-38.4	579.719	73.5962	9.08446	5.27089
FESca02.txt	ftz	-19.2	-38.4	579.719	73.5962	9.08446	5.27089
FESca03.txt	ftz	-19.2	-38.4	579.719	73.5962	9.08446	5.27089
FESca05.txt	ftz	-19.2	-38.4	579.719	73.5962	9.08446	5.27089
FESca06.txt	ftz	-19.2	-38.4	579.719	73.5962	9.08446	5.27089
FESca07.txt	ftz	-19.2	-38.4	579.719	73.5962	9.08446	5.27089
FESca08.txt	ftz	-19.2	-38.4	579.719	73.5962	9.08446	5.27089
FESca09.txt	ftz	-19.2	-38.4	579.719	73.5962	9.08446	5.27089
FESca10.txt	ftz	-19.2	-38.4	579.719	73.5962	9.08446	5.27089
FESca11.txt	ftz	-19.2	-38.4	579.719	73.5962	9.08446	5.27089
FESca12.txt	ftz	-19.2	-38.4	579.719	73.5962	9.08446	5.27089
FESca13.txt	ftz	-19.2	-38.4	579.719	73.5962	9.08446	5.27089
FESca14.txt	ftz	-19.2	-38.4	579.719	73.5962	9.08446	5.27089
FESca17.txt	ftz	-19.2	-38.4	579.719	73.5962	9.08446	5.27089
FESca18.txt	ftz	-19.2	-38.4	579.719	73.5962	9.08446	5.27089
FESca19.txt	ftz	-19.2	-38.4	579.719	73.5962	9.08446	5.27089
FESca20.txt	ftz	-19.2	-38.4	579.719	73.5962	9.08446	5.27089
FESca21.txt	ftz	-19.2	-38.4	579.719	73.5962	9.08446	5.27089
FESca22.txt	ftz	-19.1	-38.2	606.975	84.3417	9.4614	6.22313
FESca23.txt	ftz	-19.1	-38.2	606.975	84.3417	9.4614	6.22313
FESca24.txt	ftz	-19.1	-38.2	606.975	84.3417	9.4614	6.22313
FESca26.txt	ftz	-19.2	-38.4	579.719	73.5962	9.08446	5.27089
FESca27.txt	ftz	-19.2	-38.4	579.719	73.5962	9.08446	5.27089
FEScb01.txt	ftz	-19.2	-38.4	579.719	73.5962	9.08446	5.27089
FEScb02.txt	ftz	-19.2	-38.4	579.719	73.5962	9.08446	5.27089
FEScb03.txt	ftz	-19.2	-38.4	579.719	73.5962	9.08446	5.27089
FEScb04.txt	ftz	-19.2	-38.4	579.719	73.5962	9.08446	5.27089
FEScb05.txt	ftz	-19.2	-38.4	579.719	73.5962	9.08446	5.27089
FEScb06.txt	ftz	-19.2	-38.4	579.719	73.5962	9.08446	5.27089
FEScb07.txt	ftz	-19.2	-38.4	579.719	73.5962	9.08446	5.27089
FEScb08.txt	ftz	-19.2	-38.4	579.719	73.5962	9.08446	5.27089
FEScb09.txt	ftz	-19.2	-38.4	579.719	73.5962	9.08446	5.27089
FEScb10.txt	ftz	-19.2	-38.4	579.719	73.5962	9.08446	5.27089
FEScb11.txt	ftz	-19.2	-38.4	579.719	73.5962	9.08446	5.27089
FEScb12.txt	ftz	-19.2	-38.4	579.719	73.5962	9.08446	5.27089
FEScb13.txt	ftz	-19.2	-38.4	579.719	73.5962	9.08446	5.27089
FEScb14.txt	ftz	-19.2	-38.4	579.719	73.5962	9.08446	5.27089
FEScb16.txt	ftz	-19.2	-38.4	579.719	73.5962	9.08446	5.27089
FEScb17.txt	ftz	-19.2	-38.4	579.719	73.5962	9.08446	5.27089
FEScb18.txt	ftz	-19.2	-38.4	579.719	73.5962	9.08446	5.27089
FEScb19.txt	ftz	-19.2	-38.4	579.719	73.5962	9.08446	5.27089
FEScb20.txt	ftz	-19.2	-38.4	579.719	73.5962	9.08446	5.27089
FEScb21.txt	ftz	-19.2	-38.4	579.719	73.5962	9.08446	5.27089
FEScb22.txt	ftz	-19.1	-38.2	606.975	84.3417	9.4614	6.22313
FEScb23.txt	ftz	-19.1	-38.2	606.975	84.3417	9.4614	6.22313
FEScb24.txt	ftz	-19.1	-38.2	606.975	84.3417	9.4614	6.22313
FEScb26.txt	ftz	-19.1	-38.2	606.975	84.3417	9.4614	6.22313
FEScb28.txt	ftz	-19.1	-38.2	606.975	84.3417	9.4614	6.22313
FEScc01.txt	ftz	-19	-38	585.287	75.6741	9.1183	5.42795
FEScc02.txt	ftz	-19	-38	585.287	75.6741	9.1183	5.42795
FEScc03.txt	ftz	-19	-38	585.287	75.6741	9.1183	5.42795
FEScc04.txt	ftz	-19	-38	585.287	75.6741	9.1183	5.42795
FEScc06.txt	ftz	-19	-38	585.287	75.6741	9.1183	5.42795
FEScc07.txt	ftz	-19	-38	585.287	75.6741	9.1183	5.42795
FEScc08.txt	ftz	-19	-38	585.287	75.6741	9.1183	5.42795
FEScc09.txt	ftz	-19	-38	585.287	75.6741	9.1183	5.42795
FEScc10.txt	ftz	-19	-38	585.287	75.6741	9.1183	5.42795
FEScc13.txt	ftz	-19	-38	585.287	75.6741	9.1183	5.42795
FEScc14.txt	ftz	-19	-38	585.287	75.6741	9.1183	5.42795
FEScc15.txt	ftz	-19	-38	585.287	75.6741	9.1183	5.42795
FEScc17.txt	ftz	-19	-38	585.287	75.6741	9.1183	5.42795
FEScc20.txt	ftz	-19	-38	585.287	75.6741	9.1183	5.42795
FEScc21.txt	ftz	-19	-38	585.287	75.6741	9.1183	5.42795
FEScc22.txt	ftz	-19	-38	585.287	75.6741	9.1183	5.42795
FEScc23.txt	ftz	-19	-38	585.287	75.6741	9.1183	5.42795
FEScc24.txt	ftz	-19	-38	585.287	75.6741	9.1183	5.42795
FEScc25.txt	ftz	-19	-38	585.287	75.6741	9.1183	5.42795
FEScc29.txt	ftz	-19	-38	585.287	75.6741	9.1183	5.42795
FEScc30.txt	ftz	-19	-38	585.287	75.6741	9.1183	5.42795
FEScc31.txt	ftz	-19	-38	585.287	75.6741	9.1183	5.42795
FEScc32.txt	ftz	-19	-38	585.287	75.6741	9.1183	5.42795
FEScc34.txt	ftz	-19	-38	585.287	75.6741	9.1183	5.42795
FEScc36.txt	ftz	-18.9	-37.8	585.287	75.6741	9.09668	5.41295
FEScc37.txt	ftz	-18.9	-37.8	585.287	75.6741	9.09668	5.41295
FEScc38.txt	ftz	-18.9	-37.8	585.287	75.6741	9.09668	5.41295
FEScc39.txt	ftz	-18.9	-37.8	585.287	75.6741	9.09668	5.41295
FEScc41.txt	ftz	-18.9	-37.8	585.287	75.6741	9.09668	5.41295
FEScc42.txt	ftz	-18.9	-37.8	585.287	75.6741	9.09668	5.41295
FEScc43.txt	ftz	-18.9	-37.8	585.287	75.6741	9.09668	5.41295
FEScc44.txt	ftz	-18.9	-37.8	585.287	75.6741	9.09668	5.41295
FEScd01.txt	ftz	-18.8	-37.6	585.287	75.6741	9.07507	5.39796
FEScd02.txt	ftz	-18.8	-37.6	585.287	75.6741	9.07507	5.39796
FEScd03.txt	ftz	-18.8	-37.6	585.287	75.6741	9.07507	5.39796
FEScd04.txt	ftz	-18.8	-37.6	585.287	75.6741	9.07507	5.39796
FEScd05.txt	ftz	-18.8	-37.6	585.287	75.6741	9.07507	5.39796
FEScd06.txt	ftz	-18.8	-37.6	585.287	75.6741	9.07507	5.39796
FEScd07.txt	ftz	-18.8	-37.6	585.287	75.6741	9.07507	5.39796
FEScd08.txt	ftz	-18.8	-37.6	585.287	75.6741	9.07507	5.39796
FEScd10.txt	ftz	-18.8	-37.6	585.287	75.6741	9.07507	5.39796
FEScd11.txt	ftz	-18.8	-37.6	585.287	75.6741	9.07507	5.39796
FEScd12.txt	ftz	-18.8	-37.6	585.287	75.6741	9.07507	5.39796
FEScd13.txt	ftz	-18.8	-37.6	585.287	75.6741	9.07507	5.39796
FEScd15.txt	ftz	-18.8	-37.6	585.287	75.6741	9.07507	5.39796
FEScd16.txt	ftz	-18.8	-37.6	585.287	75.6741	9.07507	5.39796
FEScd17.txt	ftz	-18.8	-37.6	585.287	75.6741	9.07507	5.39796
FEScd18.txt	ftz	-18.8	-37.6	585.287	75.6741	9.07507	5.39796
FEScd21.txt	ftz	-18.8	-37.6	585.287	75.6741	9.07507	5.39796
FEScd24.txt	ftz	-18.8	-37.6	585.287	75.6741	9.07507	5.39796
FESce01.txt	ftz	-18.8	-37.6	585.287	75.6741	9.07507	5.39796
FESce02.txt	ftz	-18.8	-37.6	585.287	75.6741	9.07507	5.39796
FESce03.txt	ftz	-18.8	-37.6	585.287	75.6741	9.07507	5.39796
FESce04.txt	ftz	-18.8	-37.6	585.287	75.6741	9.07507	5.39796
FESce05.txt	ftz	-18.8	-37.6	585.287	75.6741	9.07507	5.39796
FESce07.txt	ftz	-18.8	-37.6	585.287	75.6741	9.07507	5.39796
FESce08.txt	ftz	-18.8	-37.6	585.287	75.6741	9.07507	5.39796
FESce09.txt	ftz	-18.8	-37.6	585.287	75.6741	9.07507	5.39796
FESce10.txt	ftz	-18.8	-37.6	585.287	75.6741	9.07507	5.39796
FESce11.txt	ftz	-18.8	-37.6	585.287	75.6741	9.07507	5.39796
FESce12.txt	ftz	-18.8	-37.6	585.287	75.6741	9.07507	5.39796
FESce13.txt	ftz	-18.8	-37.6	585.287	75.6741	9.07507	5.39796
FESce16.txt	ftz	-18.8	-37.6	585.287	75.6741	9.07507	5.39796
FESce17.txt	ftz	-18.8	-37.6	585.287	75.6741	9.07507	5.39796
FESce18.txt	ftz	-18.8	-37.6	585.287	75.6741	9.07507	5.39796
FESce20.txt	ftz	-18.8	-37.6	585.287	75.6741	9.07507	5.39796
FESce21.txt	ftz	-18.8	-37.6	585.287	75.6741	9.07507	5.39796
FEScf02.txt	ftz	-18.8	-37.6	585.287	75.6741	9.07507	5.39796
FEScf04.txt	ftz	-18.8	-37.6	585.287	75.6741	9.07507	5.39796
FEScf06.txt	ftz	-18.8	-37.6	585.287	75.6741	9.07507	5.39796
FEScf07.txt	ftz	-18.8	-37.6	585.287	75.6741	9.07507	5.39796
FEScf08.txt	ftz	-18.8	-37.6	585.287	75.6741	9.07507	5.39796
FEScf09.txt	ftz	-18.8	-37.6	585.287	75.6741	9.07507	5.39796
FEScf10.txt	ftz	-18.8	-37.6	585.287	75.6741	9.07507	5.39796
FEScf11.txt	ftz	-18.8	-37.6	585.287	75.6741	9.07507	5.39796
FEScf12.txt	ftz	-18.8	-37.6	585.287	75.6741	9.07507	5.39796
FEScf14.txt	ftz	-18.8	-37.6	585.287	75.6741	9.07507	5.39796
FEScf15.txt	ftz	-18.8	-37.6	585.287	75.6741	9.07507	5.39796
FEScf16.txt	ftz	-18.8	-37.6	585.287	75.6741	9.07507	5.39796
FEScf17.txt	ftz	-18.8	-37.6	585.287	75.6741	9.07507	5.39796
FEScf18.txt	ftz	-18.8	-37.6	585.287	75.6741	9.07507	5.39796
FEScf19.txt	ftz	-18.8	-37.6	585.287	75.6741	9.07507	5.39796
FEScf20.txt	ftz	-18.8	-37.6	585.287	75.6741	9.07507	5.39796
FEScf21.txt	ftz	-18.8	-37.6	585.287	75.6741	9.07507	5.39796
FEScf24.txt	ftz	-18.8	-37.6	585.287	75.6741	9.07507	5.39796
FEScf25.txt	ftz	-18.8	-37.6	585.287	75.6741	9.07507	5.39796
FEScg01.txt	ftz	-18.8	-37.6	585.287	75.6741	9.07507	5.39796
FEScg02.txt	ftz	-18.8	-37.6	585.287	75.6741	9.07507	5.39796
FEScg04.txt	ftz	-18.8	-37.6	585.287	75.6741	9.07507	5.39796
FEScg05.txt	ftz	-18.8	-37.6	585.287	75.6741	9.07507	5.39796
FEScg06.txt	ftz	-18.8	-37.6	585.287	75.6741	9.07507	5.39796
FEScg08.txt	ftz	-18.8	-37.6	585.287	75.6741	9.07507	5.39796
FEScg09.txt	ftz	-18.8	-37.6	585.287	75.6741	9.07507	5.39796
FEScg10.txt	ftz	-18.8	-37.6	585.287	75.6741	9.07507	5.39796
FEScg11.txt	ftz	-18.8	-37.6	585.287	75.6741	9.07507	5.39796
FEScg12.txt	ftz	-18.8	-37.6	585.287	75.6741	9.07507	5.39796
FEScg13.txt	ftz	-18.8	-37.6	585.287	75.6741	9.07507	5.39796
FEScg14.txt	ftz	-18.8	-37.6	585.287	75.6741	9.07507	5.39796
FEScg15.txt	ftz	-18.8	-37.6	585.287	75.6741	9.07507	5.39796
FEScg16.txt	ftz	-18.8	-37.6	585.287	75.6741	9.07507	5.39796
FEScg17.txt	ftz	-18.8	-37.6	585.287	75.6741	9.07507	5.39796
FEScg18.txt	ftz	-18.8	-37.6	585.287	75.6741	9.07507	5.39796
FEScg19.txt	ftz	-18.8	-37.6	585.287	75.6741	9.07507	5.39796
FEScg20.txt	ftz	-18.8	-37.6	585.287	75.6741	9.07507	5.39796
FESch01.txt	ftz	-18.8	-37.6	585.287	75.6741	9.07507	5.39796
FESch02.txt	ftz	-18.8	-37.6	585.287	75.6741	9.07507	5.39796
FESch04.txt	ftz	-18.8	-37.6	585.287	75.6741	9.07507	5.39796
FESch05.txt	ftz	-18.8	-37.6	585.287	75.6741	9.07507	5.39796
FESch06.txt	ftz	-18.8	-37.6	585.287	75.6741	9.07507	5.39796
FESch07.txt	ftz	-18.8	-37.6	585.287	75.6741	9.07507	5.39796
FESch08.txt	ftz	-18.8	-37.6	585.287	75.6741	9.07507	5.39796
FESch09.txt	ftz	-18.8	-37.6	585.287	75.6741	9.07507	5.39796
FESch11.txt	ftz	-18.8	-37.6	585.287	75.6741	9.07507	5.39796
FESch14.txt	ftz	-18.8	-37.6	585.287	75.6741	9.07507	5.39796
FESch16.txt	ftz	-18.8	-37.6	585.287	75.6741	9.07507	5.39796
FESdemo.txt	ftz	-19.2	-38.4	579.719	73.5962	9.08446	5.27089
FESdemo2.txt	ftz	-16.1	-32.2	588.511	76.9038	8.53705	5.10388
FESdemo3.txt	ftz	-16.1	-32.2	595.252	79.54	8.63482	5.34117
HETaa1.txt	hb	-83.5	-167	642.145	100.557	23.9835	17.3372
HETaa10.txt	hb	-37.5	-75	622.509	91.1534	13.6914	9.59468
HETaa11.txt	hb	-37.5	-75	622.509	91.1534	13.6914	9.59468
HETaa12.txt	hb	-37.4	-74.8	597.011	80.2425	13.2651	8.59757
HETaa14.txt	hb	-37.4	-74.8	597.011	80.2425	13.2651	8.59757
HETaa15.txt	hb	-37.4	-74.8	597.011	80.2425	13.2651	8.59757
HETaa16.txt	hb	-37.4	-74.8	597.011	80.2425	13.2651	8.59757
HETaa17.txt	hb	-37.4	-74.8	597.011	80.2425	13.2651	8.59757
HETaa2.txt	hb	-37.5	-75	622.509	91.1534	13.6914	9.59468
HETaa3.txt	hb	-37.5	-75	622.509	91.1534	13.6914	9.59468
HETaa4.txt	hb	-37.5	-75	622.509	91.1534	13.6914	9.59468
HETaa6.txt	hb	-37.5	-75	622.509	91.1534	13.6914	9.59468
HETaa7.txt	hb	-37.5	-75	622.509	91.1534	13.6914	9.59468
HETaa8.txt	hb	-37.5	-75	622.509	91.1534	13.6914	9.59468
HETaa9.txt	hb	-37.5	-75	622.509	91.1534	13.6914	9.59468
HETab10.txt	hb	-37.4	-74.8	597.011	80.2425	13.2651	8.59757
HETab11.txt	hb	-37.4	-74.8	597.011	80.2425	13.2651	8.59757
HETab12.txt	hb	-37.4	-74.8	597.011	80.2425	13.2651	8.59757
HETab13.txt	hb	-37.4	-74.8	597.011	80.2425	13.2651	8.59757
HETab15.txt	hb	-37.4	-74.8	597.011	80.2425	13.2651	8.59757
HETab16.txt	hb	-37.4	-74.8	597.011	80.2425	13.2651	8.59757
HETab17.txt	hb	-37.4	-74.8	597.011	80.2425	13.2651	8.59757
HETab18.txt	hb	-37.4	-74.8	597.011	80.2425	13.2651	8.59757
HETab19.txt	hb	-37.4	-74.8	597.011	80.2425	13.2651	8.59757
HETab2.txt	hb	-37.4	-74.8	597.011	80.2425	13.2651	8.59757
HETab20.txt	hb	-37.4	-74.8	597.011	80.2425	13.2651	8.59757
HETab21.txt	hb	-37.4	-74.8	597.011	80.2425	13.2651	8.59757
HETab22.txt	hb	-37.4	-74.8	597.011	80.2425	13.2651	8.59757
HETab23.txt	hb	-37.4	-74.8	597.011	80.2425	13.2651	8.59757
HETab3.txt	hb	-37.4	-74.8	597.011	80.2425	13.2651	8.59757
HETab5.txt	hb	-37.4	-74.8	597.011	80.2425	13.2651	8.59757
HETab6.txt	hb	-37.4	-74.8	597.011	80.2425	13.2651	8.59757
HETab7.txt	hb	-37.4	-74.8	597.011	80.2425	13.2651	8.59757
HETab8.txt	hb	-37.4	-74.8	597.011	80.2425	13.2651	8.59757
HETab9.txt	hb	-37.4	-74.8	597.011	80.2425	13.2651	8.59757
HETac1.txt	hb	-37.3	-74.6	604.338	83.2367	13.3545	8.85209
HETac10.txt	hb	-37.3	-74.6	604.338	83.2367	13.3545	8.85209
HETac11.txt	hb	-37.3	-74.6	604.338	83.2367	13.3545	8.85209
HETac13.txt	hb	-83.5	-167	681.712	122.555	24.7994	19.3172
HETac14.txt	hb	-83.5	-167	681.712	122.555	24.7994	19.3172
HETac15.txt	hb	-83.5	-167	681.712	122.555	24.7994	19.3172
HETac16.txt	hb	-83.5	-167	681.712	122.555	24.7994	19.3172
HETac17.txt	hb	-83.4	-166.8	653.283	106.316	24.1755	17.8405
HETac18.txt	hb	-83.4	-166.8	653.283	106.316	24.1755	17.8405
HETac19.txt	hb	-83.5	-167	681.712	122.555	24.7994	19.3172
HETac2.txt	hb	-37.3	-74.6	604.338	83.2367	13.3545	8.85209
HETac3.txt	hb	-37.3	-74.6	604.338	83.2367	13.3545	8.85209
HETac4.txt	hb	-37.3	-74.6	604.338	83.2367	13.3545	8.85209
HETac5.txt	hb	-37.3	-74.6	604.338	83.2367	13.3545	8.85209
HETac6.txt	hb	-37.3	-74.6	604.338	83.2367	13.3545	8.85209
HETac7.txt	hb	-37.3	-74.6	604.338	83.2367	13.3545	8.85209
HETac8.txt	hb	-37.3	-74.6	604.338	83.2367	13.3545	8.85209
HETac9.txt	hb	-37.3	-74.6	604.338	83.2367	13.3545	8.85209
HETad1.txt	hb	-83.4	-166.8	653.283	106.316	24.1755	17.8405
HETad12.txt	hb	-41.8	-83.6	604.045	83.1148	14.3227	9.51574
HETad2.txt	hb	-42	-84	625.733	92.6347	14.719	10.4026
HETad3.txt	hb	-42	-84	625.733	92.6347	14.719	10.4026
HETad4.txt	hb	-42	-84	625.733	92.6347	14.719	10.4026
HETad5.txt	hb	-42	-84	625.733	92.6347	14.719	10.4026
HETae1.txt	hb	-41.8	-83.6	604.045	83.1148	14.3227	9.51574
HETae10.txt	hb	-41.8	-83.6	604.045	83.1148	14.3227	9.51574
HETae11.txt	hb	-41.8	-83.6	604.045	83.1148	14.3227	9.51574
HETae12.txt	hb	-41.8	-83.6	604.045	83.1148	14.3227	9.51574
HETae13.txt	hb	-41.8	-83.6	604.045	83.1148	14.3227	9.51574
HETae14.txt	hb	-41.8	-83.6	604.045	83.1148	14.3227	9.51574
HETae15.txt	hb	-41.8	-83.6	604.045	83.1148	14.3227	9.51574
HETae16.txt	hb	-41.8	-83.6	604.045	83.1148	14.3227	9.51574
HETae17.txt	hb	-41.8	-83.6	604.045	83.1148	14.3227	9.51574
HETae18.txt	hb	-41.8	-83.6	604.045	83.1148	14.3227	9.51574
HETae19.txt	hb	-41.8	-83.6	604.045	83.1148	14.3227	9.51574
HETae2.txt	hb	-41.8	-83.6	604.045	83.1148	14.3227	9.51574
HETae20.txt	hb	-41.8	-83.6	604.045	83.1148	14.3227	9.51574
HETae22.txt	hb	-41.8	-83.6	604.045	83.1148	14.3227	9.51574
HETae24.txt	hb	-41.8	-83.6	604.045	83.1148	14.3227	9.51574
HETae25.txt	hb	-41.8	-83.6	604.045	83.1148	14.3227	9.51574
HETae26.txt	hb	-41.8	-83.6	604.045	83.1148	14.3227	9.51574
HETae27.txt	hb	-41.8	-83.6	604.045	83.1148	14.3227	9.51574
HETae28.txt	hb	-41.8	-83.6	604.045	83.1148	14.3227	9.51574
HETae29.txt	hb	-41.8	-83.6	604.045	83.1148	14.3227	9.51574
HETae3.txt	hb	-41.8	-83.6	604.045	83.1148	14.3227	9.51574
HETae30.txt	hb	-41.8	-83.6	604.045	83.1148	14.3227	9.51574
HETae4.txt	hb	-41.8	-83.6	604.045	83.1148	14.3227	9.51574
HETae5.txt	hb	-41.8	-83.6	604.045	83.1148	14.3227	9.51574
HETae6.txt	hb	-41.8	-83.6	604.045	83.1148	14.3227	9.51574
HETae7.txt	hb	-41.8	-83.6	604.045	83.1148	14.3227	9.51574
HETae8.txt	hb	-41.8	-83.6	604.045	83.1148	14.3227	9.51574
HETae9.txt	hb	-41.8	-83.6	604.045	83.1148	14.3227	9.51574
HETaf1.txt	hb	-41.8	-83.6	604.045	83.1148	14.3227	9.51574
HETaf11.txt	hb	-41.8	-83.6	604.045	83.1148	14.3227	9.51574
HETaf2.txt	hb	-41.8	-83.6	604.045	83.1148	14.3227	9.51574
HETaf3.txt	hb	-41.8	-83.6	604.045	83.1148	14.3227	9.51574
HETaf4.txt	hb	-41.8	-83.6	604.045	83.1148	14.3227	9.51574
HETaf5.txt	hb	-41.8	-83.6	604.045	83.1148	14.3227	9.51574
HETaf6.txt	hb	-41.8	-83.6	604.045	83.1148	14.3227	9.51574
HETaf7.txt	hb	-41.8	-83.6	604.045	83.1148	14.3227	9.51574
HETaf8.txt	hb	-41.8	-83.6	604.045	83.1148	14.3227	9.51574
HETaf9.txt	hb	-41.8	-83.6	604.045	83.1148	14.3227	9.51574
HETba1.txt	hb	-19.8	-39.6	588.218	76.7912	9.33266	5.64843
HETba10.txt	hb	-19.8	-39.6	588.218	76.7912	9.33266	5.64843
HETba11.txt	hb	-19.8	-39.6	588.218	76.7912	9.33266	5.64843
HETba12.txt	hb	-19.8	-39.6	588.218	76.7912	9.33266	5.64843
HETba13.txt	hb	-19.8	-39.6	588.218	76.7912	9.33266	5.64843
HETba14.txt	hb	-19.8	-39.6	588.218	76.7912	9.33266	5.64843
HETba15.txt	hb	-19.8	-39.6	588.218	76.7912	9.33266	5.64843
HETba16.txt	hb	-19.8	-39.6	588.218	76.7912	9.33266	5.64843
HETba18.txt	hb	-19.8	-39.6	588.218	76.7912	9.33266	5.64843
HETba19.txt	hb	-19.8	-39.6	588.218	76.7912	9.33266	5.64843
HETba2.txt	hb	-19.8	-39.6	588.218	76.7912	9.33266	5.64843
HETba20.txt	hb	-19.8	-39.6	588.218	76.7912	9.33266	5.64843
HETba4.txt	hb	-19.8	-39.6	588.218	76.7912	9.33266	5.64843
HETba5.txt	hb	-19.8	-39.6	588.218	76.7912	9.33266	5.64843
HETba8.txt	hb	-19.8	-39.6	588.218	76.7912	9.33266	5.64843
HETbb1.txt	hb	-19.8	-39.6	588.218	76.7912	9.33266	5.64843
HETbb3.txt	hb	-19.8	-39.6	588.218	76.7912	9.33266	5.64843
HETbb4.txt	hb	-19.8	-39.6	588.218	76.7912	9.33266	5.64843
HETbb5.txt	hb	-19.8	-39.6	588.218	76.7912	9.33266	5.64843
HETbb6.txt	hb	-19.8	-39.6	588.218	76.7912	9.33266	5.64843
HETbb7.txt	hb	-19.8	-39.6	588.218	76.7912	9.33266	5.64843
HETbc1.txt	hb	-19.8	-39.6	588.218	76.7912	9.33266	5.64843
HETbc10.txt	hb	-19.8	-39.6	588.218	76.7912	9.33266	5.64843
HETbc11.txt	hb	-19.8	-39.6	588.218	76.7912	9.33266	5.64843
HETbc12.txt	hb	-19.8	-39.6	588.218	76.7912	9.33266	5.64843
HETbc13.txt	hb	-19.8	-39.6	588.218	76.7912	9.33266	5.64843
HETbc14.txt	hb	-19.8	-39.6	588.218	76.7912	9.33266	5.64843
HETbc15.txt	hb	-19.8	-39.6	588.218	76.7912	9.33266	5.64843
HETbc16.txt	hb	-19.8	-39.6	588.218	76.7912	9.33266	5.64843
HETbc18.txt	hb	-19.8	-39.6	588.218	76.7912	9.33266	5.64843
HETbc19.txt	hb	-19.8	-39.6	588.218	76.7912	9.33266	5.64843
HETbc20.txt	hb	-19.8	-39.6	588.218	76.7912	9.33266	5.64843
HETbc21.txt	hb	-19.8	-39.6	588.218	76.7912	9.33266	5.64843
HETbc22.txt	hb	-19.8	-39.6	588.218	76.7912	9.33266	5.64843
HETbc23.txt	hb	-19.8	-39.6	588.218	76.7912	9.33266	5.64843
HETbc24.txt	hb	-19.8	-39.6	588.218	76.7912	9.33266	5.64843
HETbc26.txt	hb	-19.8	-39.6	588.218	76.7912	9.33266	5.64843
HETbc27.txt	hb	-19.8	-39.6	588.218	76.7912	9.33266	5.64843
HETbc28.txt	hb	-19.8	-39.6	588.218	76.7912	9.33266	5.64843
HETbc29.txt	hb	-19.8	-39.6	588.218	76.7912	9.33266	5.64843
HETbc30.txt	hb	-19.8	-39.6	588.218	76.7912	9.33266	5.64843
HETbc5.txt	hb	-19.8	-39.6	588.218	76.7912	9.33266	5.64843
HETbc6.txt	hb	-19.8	-39.6	588.218	76.7912	9.33266	5.64843
HETbc7.txt	hb	-19.8	-39.6	588.218	76.7912	9.33266	5.64843
HETbc9.txt	hb	-19.8	-39.6	588.218	76.7912	9.33266	5.64843
HETbd11.txt	hb	-19.8	-39.6	588.218	76.7912	9.33266	5.64843
HETbd12.txt	hb	-19.8	-39.6	588.218	76.7912	9.33266	5.64843
HETbd13.txt	hb	-19.8	-39.6	588.218	76.7912	9.33266	5.64843
HETbd3.txt	hb	-19.8	-39.6	588.218	76.7912	9.33266	5.64843
HETbd4.txt	hb	-19.8	-39.6	588.218	76.7912	9.33266	5.64843
HETbd5.txt	hb	-19.8	-39.6	588.218	76.7912	9.33266	5.64843
HETbd7.txt	hb	-19.8	-39.6	588.218	76.7912	9.33266	5.64843
HETbd9.txt	hb	-19.8	-39.6	588.218	76.7912	9.33266	5.64843
HETbe1.txt	hb	-19.8	-39.6	588.218	76.7912	9.33266	5.64843
HETbe10.txt	hb	-19.7	-39.4	588.218	76.7912	9.31105	5.63344
HETbe11.txt	hb	-19.7	-39.4	588.218	76.7912	9.31105	5.63344
HETbe12.txt	hb	-19.7	-39.4	588.218	76.7912	9.31105	5.63344
HETbe13.txt	hb	-19.7	-39.4	588.218	76.7912	9.31105	5.63344
HETbe14.txt	hb	-19.7	-39.4	588.218	76.7912	9.31105	5.63344
HETbe15.txt	hb	-19.7	-39.4	588.218	76.7912	9.31105	5.63344
HETbe16.txt	hb	-19.7	-39.4	588.218	76.7912	9.31105	5.63344
HETbe17.txt	hb	-19.7	-39.4	588.218	76.7912	9.31105	5.63344
HETbe19.txt	hb	-19.7	-39.4	588.218	76.7912	9.31105	5.63344
HETbe2.txt	hb	-19.8	-39.6	588.218	76.7912	9.33266	5.64843
HETbe20.txt	hb	-19.7	-39.4	588.218	76.7912	9.31105	5.63344
HETbe21.txt	hb	-19.7	-39.4	588.218	76.7912	9.31105	5.63344
HETbe22.txt	hb	-19.7	-39.4	588.218	76.7912	9.31105	5.63344
HETbe23.txt	hb	-19.7	-39.4	588.218	76.7912	9.31105	5.63344
HETbe24.txt	hb	-19.7	-39.4	588.218	76.7912	9.31105	5.63344
HETbe25.txt	hb	-19.7	-39.4	588.218	76.7912	9.31105	5.63344
HETbe26.txt	hb	-19.7	-39.4	588.218	76.7912	9.31105	5.63344
HETbe27.txt	hb	-19.7	-39.4	588.218	76.7912	9.31105	5.63344
HETbe3.txt	hb	-19.8	-39.6	588.218	76.7912	9.33266	5.64843
HETbe5.txt	hb	-19.8	-39.6	588.218	76.7912	9.33266	5.64843
HETbe6.txt	hb	-19.8	-39.6	588.218	76.7912	9.33266	5.64843
HETbe7.txt	hb	-19.7	-39.4	588.218	76.7912	9.31105	5.63344
HETbe8.txt	hb	-19.7	-39.4	588.218	76.7912	9.31105	5.63344
HETbe9.txt	hb	-19.7	-39.4	588.218	76.7912	9.31105	5.63344
IEOea01.txt	h	-44.7	-89.4	553.048	64.4082	14.2558	8.26666
IEOea02.txt	h	-44.7	-89.4	553.048	64.4082	14.2558	8.26666
IEOea03.txt	h	-44.7	-89.4	553.048	64.4082	14.2558	8.26666
IEOea04.txt	h	-44.7	-89.4	553.048	64.4082	14.2558	8.26666
IEOea05.txt	h	-44.7	-89.4	540.445	60.4748	14.1099	7.91262
IEOea06.txt	h	-44.7	-89.4	540.445	60.4748	14.1099	7.91262
IEOea07.txt	h	-44.7	-89.4	540.445	60.4748	14.1099	7.91262
IEOea08.txt	h	-44.7	-89.4	540.445	60.4748	14.1099	7.91262
IEOea09.txt	h	-44.7	-89.4	540.445	60.4748	14.1099	7.91262
IEOea10.txt	h	-44.7	-89.4	540.445	60.4748	14.1099	7.91262
IEOea11.txt	h	-44.7	-89.4	540.445	60.4748	14.1099	7.91262
IEOea12.txt	h	-44.7	-89.4	540.445	60.4748	14.1099	7.91262
IEOea13.txt	h	-44.7	-89.4	540.445	60.4748	14.1099	7.91262
IEOea14.txt	h	-44.7	-89.4	540.445	60.4748	14.1099	7.91262
IEOea15.txt	h	-44.7	-89.4	540.445	60.4748	14.1099	7.91262
IEOea16.txt	h	-44.7	-89.4	540.445	60.4748	14.1099	7.91262
IEOea17.txt	h	-44.7	-89.4	540.445	60.4748	14.1099	7.91262
IEOea18.txt	h	-44.7	-89.4	540.445	60.4748	14.1099	7.91262
IEOea19.txt	h	-44.7	-89.4	540.445	60.4748	14.1099	7.91262
IEOea20.txt	h	-44.7	-89.4	540.445	60.4748	14.1099	7.91262
IEOea21.txt	h	-44.7	-89.4	540.445	60.4748	14.1099	7.91262
IEOea22.txt	h	-44.7	-89.4	540.445	60.4748	14.1099	7.91262
IEOea23.txt	h	-44.7	-89.4	540.445	60.4748	14.1099	7.91262
IEOea24.txt	h	-44.7	-89.4	540.445	60.4748	14.1099	7.91262
IEOea25.txt	h	-44.7	-89.4	540.445	60.4748	14.1099	7.91262
IEOea26.txt	h	-44.7	-89.4	540.445	60.4748	14.1099	7.91262
IEOea27.txt	h	-44.7	-89.4	540.445	60.4748	14.1099	7.91262
IEOea28.txt	h	-44.7	-89.4	530.481	57.5356	14.0009	7.64805
IEOeb02.txt	h	-44.7	-89.4	530.481	57.5356	14.0009	7.64805
IEOeb03.txt	h	-44.7	-89.4	530.481	57.5356	14.0009	7.64805
IEOeb04.txt	h	-44.7	-89.4	530.481	57.5356	14.0009	7.64805
IEOeb05.txt	h	-44.7	-89.4	530.481	57.5356	14.0009	7.64805
IEOeb06.txt	h	-44.7	-89.4	530.481	57.5356	14.0009	7.64805
IEOeb07.txt	h	-44.7	-89.4	530.481	57.5356	14.0009	7.64805
IEOeb08.txt	h	-44.7	-89.4	530.481	57.5356	14.0009	7.64805
IEOeb10.txt	h	-44.7	-89.4	530.481	57.5356	14.0009	7.64805
IEOeb11.txt	h	-44.7	-89.4	530.481	57.5356	14.0009	7.64805
IEOeb12.txt	h	-44.7	-89.4	530.481	57.5356	14.0009	7.64805
IEOeb13.txt	h	-44.7	-89.4	530.481	57.5356	14.0009	7.64805
IEOeb14.txt	h	-44.7	-89.4	530.481	57.5356	14.0009	7.64805
IEOeb15.txt	h	-44.7	-89.4	530.481	57.5356	14.0009	7.64805
IEOeb16.txt	h	-44.7	-89.4	530.481	57.5356	14.0009	7.64805
IEOeb17.txt	h	-44.7	-89.4	530.481	57.5356	14.0009	7.64805
IEOeb18.txt	h	-44.7	-89.4	530.481	57.5356	14.0009	7.64805
IEOeb20.txt	h	-44.7	-89.4	530.481	57.5356	14.0009	7.64805
IEOeb21.txt	h	-44.7	-89.4	530.481	57.5356	14.0009	7.64805
IEOec01.txt	h	-44.7	-89.4	530.481	57.5356	14.0009	7.64805
IEOec02.txt	h	-44.7	-89.4	530.481	57.5356	14.0009	7.64805
IEOec03.txt	h	-44.7	-89.4	569.168	69.8143	14.4563	8.75328
IEOec04.txt	h	-44.7	-89.4	569.168	69.8143	14.4563	8.75328
IEOec06.txt	h	-44.7	-89.4	569.168	69.8143	14.4563	8.75328
IEOec08.txt	h	-44.7	-89.4	530.481	57.5356	14.0009	7.64805
IEOec09.txt	h	-44.7	-89.4	530.481	57.5356	14.0009	7.64805
IEOec10.txt	h	-44.7	-89.4	530.481	57.5356	14.0009	7.64805
BECab10.txt	bcd	-60.8	-121.6	839.977	270.395		29.2215
BECab19.txt	bcd	-19.9	-39.8	800.41	221.861		18.7215
BECab20.txt	bcd	-19.9	-39.8	800.41	221.861		18.7215
BECab5.txt	bcd	-20	-40	749.707	172.179		14.2645
BECab7.txt	bcd	-20	-40	749.707	172.179		14.2645
BECac16.txt	bcd	-19.8	-39.6	800.41	221.861		18.7065
BECac2.txt	bcd	-19.9	-39.8	800.41	221.861		18.7215
BECag1.txt	bcd	-75.8	-151.6	757.62	179.128		23.2552
BECag10.txt	bcd	-75.7	-151.4	757.62	179.128		23.2402
BECag2.txt	bcd	-75.8	-151.6	757.62	179.128		23.2552
BECag4.txt	bcd	-75.7	-151.4	757.62	179.128		23.2402
BECag6.txt	bcd	-75.7	-151.4	757.62	179.128		23.2402
BECag7.txt	bcd	-75.7	-151.4	757.62	179.128		23.2402
BECag8.txt	bcd	-75.7	-151.4	757.62	179.128		23.2402
BECag9.txt	bcd	-75.7	-151.4	757.62	179.128		23.2402
BECah10.txt	bcd	-75.7	-151.4	757.62	179.128		23.2402
BECah11.txt	bcd	-75.7	-151.4	757.62	179.128		23.2402
BECah2.txt	bcd	-75.7	-151.4	757.62	179.128		23.2402
BECah3.txt	bcd	-75.7	-151.4	757.62	179.128		23.2402
BECah4.txt	bcd	-75.7	-151.4	757.62	179.128		23.2402
BECah6.txt	bcd	-75.7	-151.4	757.62	179.128		23.2402
BECah7.txt	bcd	-75.7	-151.4	757.62	179.128		23.2402
BECah8.txt	bcd	-75.7	-151.4	757.62	179.128		23.2402
BECah9.txt	bcd	-75.7	-151.4	757.62	179.128		23.2402
BECai1.txt	bcd	-75.5	-151	712.778	143.15		19.9717
BECai2.txt	bcd	-75.5	-151	712.778	143.15		19.9717
BECai3.txt	bcd	-75.5	-151	712.778	143.15		19.9717
BECaj1.txt	bcd	-83.7	-167.4	697.831	132.841		20.2731
BECaj2.txt	bcd	-83.7	-167.4	697.831	132.841		20.2731
BECaj4.txt	bcd	-83.7	-167.4	697.831	132.841		20.2731
BECaj5.txt	bcd	-83.7	-167.4	697.831	132.841		20.2731
BECaj6.txt	bcd	-83.7	-167.4	697.831	132.841		20.2731
BECaj7.txt	bcd	-83.7	-167.4	697.831	132.841		20.2731
BECaj8.txt	bcd	-83.7	-167.4	697.831	132.841		20.2731
BECaj9.txt	bcd	-83.7	-167.4	697.831	132.841		20.2731
BECak1.txt	bcd	-83.7	-167.4	697.831	132.841		20.2731
