# Supplementary material for: A regression system for estimation of errors introduced by confocal imaging into gene expression data in situ
Source: BMC Bioinformatics. 2011 Aug 4;12:320. doi: 10.1186/1471-2105-12-320 (PMC3169536; doi:10.1186/1471-2105-12-320)
Supplement: Additional file 3 — Predicted errors in the FlyEx data (channel 2). Error magnitudes predicted for data on expression of segmentation genes in Drosophila stored in the FlyEx database. The embryos were imaged with Leica TCS SP2 confocal system at Stony Brook University using HeNe 543 nm laser. For notations see Additional file 2, Figure S1. [file 1471-2105-12-320-S3.XLS]

## Sheet: o2
embryo name	gene	offset	standardized offset	gain	exp(standardized gain)	predicted error 10	predicted error 200
FESca01.txt	eve	-36.6	-73.2	627.784	23.079	10.972	3.33224
FESca02.txt	eve	-36.6	-73.2	627.784	23.079	10.972	3.33224
FESca03.txt	eve	-36.6	-73.2	627.784	23.079	10.972	3.33224
FESca05.txt	eve	-36.5	-73	616.354	21.797	10.9028	3.20185
FESca06.txt	eve	-36.5	-73	616.354	21.797	10.9028	3.20185
FESca07.txt	eve	-36.5	-73	616.354	21.797	10.9028	3.20185
FESca08.txt	eve	-36.5	-73	616.354	21.797	10.9028	3.20185
FESca09.txt	eve	-36.5	-73	616.354	21.797	10.9028	3.20185
FESca10.txt	eve	-36.5	-73	616.354	21.797	10.9028	3.20185
FESca11.txt	eve	-36.5	-73	616.354	21.797	10.9028	3.20185
FESca12.txt	eve	-36.5	-73	616.354	21.797	10.9028	3.20185
FESca13.txt	eve	-36.5	-73	616.354	21.797	10.9028	3.20185
FESca14.txt	eve	-36.5	-73	616.354	21.797	10.9028	3.20185
FESca17.txt	eve	-36.5	-73	616.354	21.797	10.9028	3.20185
FESca18.txt	eve	-36.5	-73	616.354	21.797	10.9028	3.20185
FESca19.txt	eve	-36.5	-73	616.354	21.797	10.9028	3.20185
FESca20.txt	eve	-36.5	-73	616.354	21.797	10.9028	3.20185
FESca21.txt	eve	-36.5	-73	616.354	21.797	10.9028	3.20185
FESca22.txt	eve	-36.5	-73	616.354	21.797	10.9028	3.20185
FESca23.txt	eve	-36.5	-73	616.354	21.797	10.9028	3.20185
FESca24.txt	eve	-36.5	-73	616.354	21.797	10.9028	3.20185
FESca26.txt	eve	-36.5	-73	616.354	21.797	10.9028	3.20185
FESca27.txt	eve	-36.5	-73	616.354	21.797	10.9028	3.20185
FEScb01.txt	eve	-36.5	-73	616.354	21.797	10.9028	3.20185
FEScb02.txt	eve	-36.5	-73	616.354	21.797	10.9028	3.20185
FEScb03.txt	eve	-36.5	-73	616.354	21.797	10.9028	3.20185
FEScb04.txt	eve	-36.5	-73	616.354	21.797	10.9028	3.20185
FEScb05.txt	eve	-36.5	-73	616.354	21.797	10.9028	3.20185
FEScb06.txt	eve	-36.5	-73	616.354	21.797	10.9028	3.20185
FEScb07.txt	eve	-36.5	-73	616.354	21.797	10.9028	3.20185
FEScb08.txt	eve	-36.5	-73	616.354	21.797	10.9028	3.20185
FEScb09.txt	eve	-36.5	-73	616.354	21.797	10.9028	3.20185
FEScb10.txt	eve	-36.5	-73	616.354	21.797	10.9028	3.20185
FEScb11.txt	eve	-36.5	-73	616.354	21.797	10.9028	3.20185
FEScb12.txt	eve	-36.5	-73	616.354	21.797	10.9028	3.20185
FEScb13.txt	eve	-36.5	-73	616.354	21.797	10.9028	3.20185
FEScb14.txt	eve	-36.5	-73	616.354	21.797	10.9028	3.20185
FEScb16.txt	eve	-36.5	-73	616.354	21.797	10.9028	3.20185
FEScb17.txt	eve	-36.5	-73	616.354	21.797	10.9028	3.20185
FEScb18.txt	eve	-36.5	-73	616.354	21.797	10.9028	3.20185
FEScb19.txt	eve	-36.5	-73	616.354	21.797	10.9028	3.20185
FEScb20.txt	eve	-36.5	-73	616.354	21.797	10.9028	3.20185
FEScb21.txt	eve	-36.5	-73	616.354	21.797	10.9028	3.20185
FEScb22.txt	eve	-36.5	-73	616.354	21.797	10.9028	3.20185
FEScb23.txt	eve	-36.5	-73	616.354	21.797	10.9028	3.20185
FEScb24.txt	eve	-36.5	-73	616.354	21.797	10.9028	3.20185
FEScb26.txt	eve	-36.5	-73	616.354	21.797	10.9028	3.20185
FEScb28.txt	eve	-36.5	-73	616.354	21.797	10.9028	3.20185
FEScc01.txt	eve	-36.5	-73	616.354	21.797	10.9028	3.20185
FEScc02.txt	eve	-36.5	-73	616.354	21.797	10.9028	3.20185
FEScc03.txt	eve	-36.5	-73	616.354	21.797	10.9028	3.20185
FEScc04.txt	eve	-36.5	-73	616.354	21.797	10.9028	3.20185
FEScc06.txt	eve	-36.5	-73	616.354	21.797	10.9028	3.20185
FEScc07.txt	eve	-36.5	-73	616.354	21.797	10.9028	3.20185
FEScc08.txt	eve	-36.5	-73	616.354	21.797	10.9028	3.20185
FEScc09.txt	eve	-36.5	-73	616.354	21.797	10.9028	3.20185
FEScc10.txt	eve	-36.5	-73	616.354	21.797	10.9028	3.20185
FEScc13.txt	eve	-36.5	-73	616.354	21.797	10.9028	3.20185
FEScc14.txt	eve	-36.4	-72.8	616.354	21.797	10.8812	3.18686
FEScc15.txt	eve	-36.4	-72.8	616.354	21.797	10.8812	3.18686
FEScc17.txt	eve	-36.4	-72.8	616.354	21.797	10.8812	3.18686
FEScc20.txt	eve	-36.4	-72.8	616.354	21.797	10.8812	3.18686
FEScc21.txt	eve	-36.4	-72.8	616.354	21.797	10.8812	3.18686
FEScc22.txt	eve	-36.4	-72.8	616.354	21.797	10.8812	3.18686
FEScc23.txt	eve	-36.4	-72.8	616.354	21.797	10.8812	3.18686
FEScc24.txt	eve	-36.4	-72.8	616.354	21.797	10.8812	3.18686
FEScc25.txt	eve	-36.4	-72.8	616.354	21.797	10.8812	3.18686
FEScc29.txt	eve	-36.5	-73	616.354	21.797	10.9028	3.20185
FEScc30.txt	eve	-36.5	-73	616.354	21.797	10.9028	3.20185
FEScc31.txt	eve	-36.5	-73	616.354	21.797	10.9028	3.20185
FEScc32.txt	eve	-36.5	-73	616.354	21.797	10.9028	3.20185
FEScc34.txt	eve	-36.4	-72.8	616.354	21.797	10.8812	3.18686
FEScc36.txt	eve	-36.4	-72.8	616.354	21.797	10.8812	3.18686
FEScc37.txt	eve	-36.4	-72.8	616.354	21.797	10.8812	3.18686
FEScc38.txt	eve	-36.4	-72.8	616.354	21.797	10.8812	3.18686
FEScc39.txt	eve	-36.4	-72.8	616.354	21.797	10.8812	3.18686
FEScc41.txt	eve	-36.4	-72.8	616.354	21.797	10.8812	3.18686
FEScc42.txt	eve	-36.4	-72.8	616.354	21.797	10.8812	3.18686
FEScc43.txt	eve	-36.4	-72.8	616.354	21.797	10.8812	3.18686
FEScc44.txt	eve	-36.4	-72.8	616.354	21.797	10.8812	3.18686
FEScd01.txt	eve	-36.3	-72.6	616.354	21.797	10.8596	3.17187
FEScd02.txt	eve	-36.3	-72.6	616.354	21.797	10.8596	3.17187
FEScd03.txt	eve	-36.3	-72.6	616.354	21.797	10.8596	3.17187
FEScd04.txt	eve	-36.3	-72.6	616.354	21.797	10.8596	3.17187
FEScd05.txt	eve	-36.3	-72.6	616.354	21.797	10.8596	3.17187
FEScd06.txt	eve	-36.3	-72.6	616.354	21.797	10.8596	3.17187
FEScd07.txt	eve	-36.3	-72.6	616.354	21.797	10.8596	3.17187
FEScd08.txt	eve	-36.3	-72.6	616.354	21.797	10.8596	3.17187
FEScd10.txt	eve	-36.3	-72.6	616.354	21.797	10.8596	3.17187
FEScd11.txt	eve	-36.3	-72.6	616.354	21.797	10.8596	3.17187
FEScd12.txt	eve	-36.3	-72.6	616.354	21.797	10.8596	3.17187
FEScd13.txt	eve	-36.3	-72.6	616.354	21.797	10.8596	3.17187
FEScd15.txt	eve	-36.3	-72.6	616.354	21.797	10.8596	3.17187
FEScd16.txt	eve	-36.3	-72.6	616.354	21.797	10.8596	3.17187
FEScd17.txt	eve	-36.3	-72.6	616.354	21.797	10.8596	3.17187
FEScd18.txt	eve	-36.3	-72.6	616.354	21.797	10.8596	3.17187
FEScd21.txt	eve	-36.4	-72.8	616.354	21.797	10.8812	3.18686
FEScd24.txt	eve	-36.4	-72.8	616.354	21.797	10.8812	3.18686
FESce01.txt	eve	-36.4	-72.8	616.354	21.797	10.8812	3.18686
FESce02.txt	eve	-36.3	-72.6	616.354	21.797	10.8596	3.17187
FESce03.txt	eve	-36.3	-72.6	616.354	21.797	10.8596	3.17187
FESce04.txt	eve	-36.3	-72.6	616.354	21.797	10.8596	3.17187
FESce05.txt	eve	-36.3	-72.6	616.354	21.797	10.8596	3.17187
FESce07.txt	eve	-36.3	-72.6	616.354	21.797	10.8596	3.17187
FESce08.txt	eve	-36.3	-72.6	616.354	21.797	10.8596	3.17187
FESce09.txt	eve	-36.3	-72.6	616.354	21.797	10.8596	3.17187
FESce10.txt	eve	-36.3	-72.6	616.354	21.797	10.8596	3.17187
FESce11.txt	eve	-36.3	-72.6	616.354	21.797	10.8596	3.17187
FESce12.txt	eve	-36.3	-72.6	616.354	21.797	10.8596	3.17187
FESce13.txt	eve	-36.3	-72.6	616.354	21.797	10.8596	3.17187
FESce16.txt	eve	-36.3	-72.6	616.354	21.797	10.8596	3.17187
FESce17.txt	eve	-36.3	-72.6	616.354	21.797	10.8596	3.17187
FESce18.txt	eve	-36.3	-72.6	616.354	21.797	10.8596	3.17187
FESce20.txt	eve	-36.3	-72.6	616.354	21.797	10.8596	3.17187
FESce21.txt	eve	-36.3	-72.6	616.354	21.797	10.8596	3.17187
FEScf02.txt	eve	-36.3	-72.6	616.354	21.797	10.8596	3.17187
FEScf04.txt	eve	-36.3	-72.6	616.354	21.797	10.8596	3.17187
FEScf06.txt	eve	-36.3	-72.6	616.354	21.797	10.8596	3.17187
FEScf07.txt	eve	-36.3	-72.6	616.354	21.797	10.8596	3.17187
FEScf08.txt	eve	-36.3	-72.6	616.354	21.797	10.8596	3.17187
FEScf09.txt	eve	-36.3	-72.6	616.354	21.797	10.8596	3.17187
FEScf10.txt	eve	-36.3	-72.6	616.354	21.797	10.8596	3.17187
FEScf11.txt	eve	-36.3	-72.6	616.354	21.797	10.8596	3.17187
FEScf12.txt	eve	-36.3	-72.6	616.354	21.797	10.8596	3.17187
FEScf14.txt	eve	-36.3	-72.6	616.354	21.797	10.8596	3.17187
FEScf15.txt	eve	-36.3	-72.6	616.354	21.797	10.8596	3.17187
FEScf16.txt	eve	-36.3	-72.6	616.354	21.797	10.8596	3.17187
FEScf17.txt	eve	-36.3	-72.6	616.354	21.797	10.8596	3.17187
FEScf18.txt	eve	-36.3	-72.6	616.354	21.797	10.8596	3.17187
FEScf19.txt	eve	-36.3	-72.6	616.354	21.797	10.8596	3.17187
FEScf20.txt	eve	-36.3	-72.6	616.354	21.797	10.8596	3.17187
FEScf21.txt	eve	-36.3	-72.6	616.354	21.797	10.8596	3.17187
FEScf24.txt	eve	-36.3	-72.6	616.354	21.797	10.8596	3.17187
FEScf25.txt	eve	-36.3	-72.6	616.354	21.797	10.8596	3.17187
FEScg01.txt	eve	-36.3	-72.6	616.354	21.797	10.8596	3.17187
FEScg02.txt	eve	-36.3	-72.6	616.354	21.797	10.8596	3.17187
FEScg04.txt	eve	-36.2	-72.4	616.354	21.797	10.8379	3.15688
FEScg05.txt	eve	-36.2	-72.4	616.354	21.797	10.8379	3.15688
FEScg06.txt	eve	-36.2	-72.4	616.354	21.797	10.8379	3.15688
FEScg08.txt	eve	-36.2	-72.4	616.354	21.797	10.8379	3.15688
FEScg09.txt	eve	-36.2	-72.4	616.354	21.797	10.8379	3.15688
FEScg10.txt	eve	-36.2	-72.4	616.354	21.797	10.8379	3.15688
FEScg11.txt	eve	-36.2	-72.4	616.354	21.797	10.8379	3.15688
FEScg12.txt	eve	-36.2	-72.4	616.354	21.797	10.8379	3.15688
FEScg13.txt	eve	-36.2	-72.4	616.354	21.797	10.8379	3.15688
FEScg14.txt	eve	-36.2	-72.4	616.354	21.797	10.8379	3.15688
FEScg15.txt	eve	-36.2	-72.4	616.354	21.797	10.8379	3.15688
FEScg16.txt	eve	-36.2	-72.4	616.354	21.797	10.8379	3.15688
FEScg17.txt	eve	-36.2	-72.4	616.354	21.797	10.8379	3.15688
FEScg18.txt	eve	-36.2	-72.4	616.354	21.797	10.8379	3.15688
FEScg19.txt	eve	-36.2	-72.4	616.354	21.797	10.8379	3.15688
FEScg20.txt	eve	-36.2	-72.4	616.354	21.797	10.8379	3.15688
FESch01.txt	eve	-36.2	-72.4	616.354	21.797	10.8379	3.15688
FESch02.txt	eve	-36.2	-72.4	616.354	21.797	10.8379	3.15688
FESch04.txt	eve	-36.2	-72.4	616.354	21.797	10.8379	3.15688
FESch05.txt	eve	-36.2	-72.4	616.354	21.797	10.8379	3.15688
FESch06.txt	eve	-36.2	-72.4	616.354	21.797	10.8379	3.15688
FESch07.txt	eve	-36.2	-72.4	616.354	21.797	10.8379	3.15688
FESch08.txt	eve	-36.2	-72.4	616.354	21.797	10.8379	3.15688
FESch09.txt	eve	-36.2	-72.4	616.354	21.797	10.8379	3.15688
FESch11.txt	eve	-36.2	-72.4	616.354	21.797	10.8379	3.15688
FESch14.txt	eve	-36.2	-72.4	616.354	21.797	10.8379	3.15688
FESch16.txt	eve	-36.1	-72.2	616.354	21.797	10.8163	3.14188
FESdemo.txt	eve	-36.5	-73	616.354	21.797	10.9028	3.20185
FESdemo2.txt	eve	-5.7	-11.4	514.947	13.1279	3.92353	-2.19582
FESdemo3.txt	eve	-5.7	-11.4	533.998	14.4398	3.97219	-2.07773
HETaa1.txt	eve	-69.6	-139.2	670.868	28.6266	18.311	8.77876
HETaa10.txt	eve	-52.5	-105	662.661	27.4758	14.572	6.11164
HETaa11.txt	eve	-52.5	-105	662.661	27.4758	14.572	6.11164
HETaa12.txt	eve	-52.4	-104.8	639.508	24.4722	14.439	5.82629
HETaa14.txt	eve	-52.4	-104.8	639.508	24.4722	14.439	5.82629
HETaa15.txt	eve	-52.4	-104.8	639.508	24.4722	14.439	5.82629
HETaa16.txt	eve	-52.4	-104.8	639.508	24.4722	14.439	5.82629
HETaa17.txt	eve	-52.4	-104.8	639.508	24.4722	14.439	5.82629
HETaa2.txt	eve	-52.5	-105	662.661	27.4758	14.572	6.11164
HETaa3.txt	eve	-52.5	-105	662.661	27.4758	14.572	6.11164
HETaa4.txt	eve	-52.5	-105	662.661	27.4758	14.572	6.11164
HETaa6.txt	eve	-52.5	-105	662.661	27.4758	14.572	6.11164
HETaa7.txt	eve	-52.5	-105	662.661	27.4758	14.572	6.11164
HETaa8.txt	eve	-52.5	-105	662.661	27.4758	14.572	6.11164
HETaa9.txt	eve	-52.5	-105	662.661	27.4758	14.572	6.11164
HETab10.txt	eve	-52.4	-104.8	639.508	24.4722	14.439	5.82629
HETab11.txt	eve	-52.4	-104.8	639.508	24.4722	14.439	5.82629
HETab12.txt	eve	-52.4	-104.8	639.508	24.4722	14.439	5.82629
HETab13.txt	eve	-52.4	-104.8	639.508	24.4722	14.439	5.82629
HETab15.txt	eve	-52.4	-104.8	639.508	24.4722	14.439	5.82629
HETab16.txt	eve	-52.4	-104.8	639.508	24.4722	14.439	5.82629
HETab17.txt	eve	-52.4	-104.8	639.508	24.4722	14.439	5.82629
HETab18.txt	eve	-52.4	-104.8	639.508	24.4722	14.439	5.82629
HETab19.txt	eve	-52.4	-104.8	639.508	24.4722	14.439	5.82629
HETab2.txt	eve	-52.4	-104.8	639.508	24.4722	14.439	5.82629
HETab20.txt	eve	-52.4	-104.8	639.508	24.4722	14.439	5.82629
HETab21.txt	eve	-52.4	-104.8	639.508	24.4722	14.439	5.82629
HETab22.txt	eve	-52.4	-104.8	639.508	24.4722	14.439	5.82629
HETab23.txt	eve	-52.4	-104.8	639.508	24.4722	14.439	5.82629
HETab3.txt	eve	-52.4	-104.8	639.508	24.4722	14.439	5.82629
HETab5.txt	eve	-52.4	-104.8	639.508	24.4722	14.439	5.82629
HETab6.txt	eve	-52.4	-104.8	639.508	24.4722	14.439	5.82629
HETab7.txt	eve	-52.4	-104.8	639.508	24.4722	14.439	5.82629
HETab8.txt	eve	-52.4	-104.8	639.508	24.4722	14.439	5.82629
HETab9.txt	eve	-52.4	-104.8	639.508	24.4722	14.439	5.82629
HETac1.txt	eve	-52.3	-104.6	669.988	28.5011	14.5668	6.17394
HETac10.txt	eve	-52.2	-104.4	655.041	26.4487	14.469	5.97421
HETac11.txt	eve	-52.2	-104.4	655.041	26.4487	14.469	5.97421
HETac13.txt	eve	-69.7	-139.4	670.868	28.6266	18.3326	8.79375
HETac14.txt	eve	-69.7	-139.4	670.868	28.6266	18.3326	8.79375
HETac15.txt	eve	-69.7	-139.4	670.868	28.6266	18.3326	8.79375
HETac16.txt	eve	-69.7	-139.4	670.868	28.6266	18.3326	8.79375
HETac17.txt	eve	-69.7	-139.4	670.868	28.6266	18.3326	8.79375
HETac18.txt	eve	-69.7	-139.4	670.868	28.6266	18.3326	8.79375
HETac19.txt	eve	-69.7	-139.4	670.868	28.6266	18.3326	8.79375
HETac2.txt	eve	-52.3	-104.6	669.988	28.5011	14.5668	6.17394
HETac3.txt	eve	-52.2	-104.4	655.041	26.4487	14.469	5.97421
HETac4.txt	eve	-52.2	-104.4	655.041	26.4487	14.469	5.97421
HETac5.txt	eve	-52.2	-104.4	655.041	26.4487	14.469	5.97421
HETac6.txt	eve	-52.2	-104.4	655.041	26.4487	14.469	5.97421
HETac7.txt	eve	-52.2	-104.4	655.041	26.4487	14.469	5.97421
HETac8.txt	eve	-52.2	-104.4	655.041	26.4487	14.469	5.97421
HETac9.txt	eve	-52.2	-104.4	655.041	26.4487	14.469	5.97421
HETad1.txt	eve	-52.1	-104.2	648.3	25.5721	14.4149	5.88031
HETad12.txt	eve	-52	-104	632.474	23.6265	14.3211	5.6902
HETad2.txt	eve	-52.1	-104.2	648.3	25.5721	14.4149	5.88031
HETad3.txt	eve	-52.1	-104.2	648.3	25.5721	14.4149	5.88031
HETad4.txt	eve	-52.1	-104.2	648.3	25.5721	14.4149	5.88031
HETad5.txt	eve	-52.1	-104.2	648.3	25.5721	14.4149	5.88031
HETae1.txt	eve	-52	-104	632.474	23.6265	14.3211	5.6902
HETae10.txt	eve	-52	-104	632.474	23.6265	14.3211	5.6902
HETae11.txt	eve	-52	-104	632.474	23.6265	14.3211	5.6902
HETae12.txt	eve	-52	-104	632.474	23.6265	14.3211	5.6902
HETae13.txt	eve	-52	-104	632.474	23.6265	14.3211	5.6902
HETae14.txt	eve	-52	-104	632.474	23.6265	14.3211	5.6902
HETae15.txt	eve	-52	-104	632.474	23.6265	14.3211	5.6902
HETae16.txt	eve	-52	-104	632.474	23.6265	14.3211	5.6902
HETae17.txt	eve	-52	-104	632.474	23.6265	14.3211	5.6902
HETae18.txt	eve	-52	-104	632.474	23.6265	14.3211	5.6902
HETae19.txt	eve	-52	-104	632.474	23.6265	14.3211	5.6902
HETae2.txt	eve	-52	-104	632.474	23.6265	14.3211	5.6902
HETae20.txt	eve	-52	-104	632.474	23.6265	14.3211	5.6902
HETae22.txt	eve	-52	-104	632.474	23.6265	14.3211	5.6902
HETae24.txt	eve	-52	-104	632.474	23.6265	14.3211	5.6902
HETae25.txt	eve	-52	-104	632.474	23.6265	14.3211	5.6902
HETae26.txt	eve	-52	-104	632.474	23.6265	14.3211	5.6902
HETae27.txt	eve	-52	-104	632.474	23.6265	14.3211	5.6902
HETae28.txt	eve	-52	-104	632.474	23.6265	14.3211	5.6902
HETae29.txt	eve	-52	-104	632.474	23.6265	14.3211	5.6902
HETae3.txt	eve	-52	-104	632.474	23.6265	14.3211	5.6902
HETae30.txt	eve	-52	-104	632.474	23.6265	14.3211	5.6902
HETae4.txt	eve	-52	-104	632.474	23.6265	14.3211	5.6902
HETae5.txt	eve	-52	-104	632.474	23.6265	14.3211	5.6902
HETae6.txt	eve	-52	-104	632.474	23.6265	14.3211	5.6902
HETae7.txt	eve	-52	-104	632.474	23.6265	14.3211	5.6902
HETae8.txt	eve	-52	-104	632.474	23.6265	14.3211	5.6902
HETae9.txt	eve	-52	-104	632.474	23.6265	14.3211	5.6902
HETaf1.txt	eve	-52	-104	632.474	23.6265	14.3211	5.6902
HETaf11.txt	eve	-52	-104	632.474	23.6265	14.3211	5.6902
HETaf2.txt	eve	-52	-104	632.474	23.6265	14.3211	5.6902
HETaf3.txt	eve	-52	-104	632.474	23.6265	14.3211	5.6902
HETaf4.txt	eve	-52	-104	632.474	23.6265	14.3211	5.6902
HETaf5.txt	eve	-52	-104	632.474	23.6265	14.3211	5.6902
HETaf6.txt	eve	-52	-104	632.474	23.6265	14.3211	5.6902
HETaf7.txt	eve	-52	-104	632.474	23.6265	14.3211	5.6902
HETaf8.txt	eve	-52	-104	632.474	23.6265	14.3211	5.6902
HETaf9.txt	eve	-52	-104	632.474	23.6265	14.3211	5.6902
HETba1.txt	eve	-19.6	-39.2	640.387	24.58	7.35292	0.918813
HETba10.txt	eve	-19.6	-39.2	640.387	24.58	7.35292	0.918813
HETba11.txt	eve	-19.6	-39.2	640.387	24.58	7.35292	0.918813
HETba12.txt	eve	-19.6	-39.2	640.387	24.58	7.35292	0.918813
HETba13.txt	eve	-19.5	-39	660.023	27.1158	7.42535	1.13207
HETba14.txt	eve	-19.5	-39	660.023	27.1158	7.42535	1.13207
HETba15.txt	eve	-19.5	-39	660.023	27.1158	7.42535	1.13207
HETba16.txt	eve	-19.5	-39	660.023	27.1158	7.42535	1.13207
HETba18.txt	eve	-19.5	-39	660.023	27.1158	7.42535	1.13207
HETba19.txt	eve	-19.5	-39	660.023	27.1158	7.42535	1.13207
HETba2.txt	eve	-19.6	-39.2	640.387	24.58	7.35292	0.918813
HETba20.txt	eve	-19.4	-38.8	660.023	27.1158	7.40374	1.11708
HETba4.txt	eve	-19.6	-39.2	640.387	24.58	7.35292	0.918813
HETba5.txt	eve	-19.6	-39.2	640.387	24.58	7.35292	0.918813
HETba8.txt	eve	-19.6	-39.2	640.387	24.58	7.35292	0.918813
HETbb1.txt	eve	-19.4	-38.8	660.023	27.1158	7.40374	1.11708
HETbb3.txt	eve	-19.4	-38.8	660.023	27.1158	7.40374	1.11708
HETbb4.txt	eve	-19.4	-38.8	660.023	27.1158	7.40374	1.11708
HETbb5.txt	eve	-19.4	-38.8	660.023	27.1158	7.40374	1.11708
HETbb6.txt	eve	-19.4	-38.8	660.023	27.1158	7.40374	1.11708
HETbb7.txt	eve	-19.4	-38.8	660.023	27.1158	7.40374	1.11708
HETbc1.txt	eve	-19.4	-38.8	660.023	27.1158	7.40374	1.11708
HETbc10.txt	eve	-19.4	-38.8	660.023	27.1158	7.40374	1.11708
HETbc11.txt	eve	-19.4	-38.8	660.023	27.1158	7.40374	1.11708
HETbc12.txt	eve	-19.4	-38.8	660.023	27.1158	7.40374	1.11708
HETbc13.txt	eve	-19.4	-38.8	660.023	27.1158	7.40374	1.11708
HETbc14.txt	eve	-19.4	-38.8	660.023	27.1158	7.40374	1.11708
HETbc15.txt	eve	-19.4	-38.8	660.023	27.1158	7.40374	1.11708
HETbc16.txt	eve	-19.4	-38.8	660.023	27.1158	7.40374	1.11708
HETbc18.txt	eve	-19.4	-38.8	660.023	27.1158	7.40374	1.11708
HETbc19.txt	eve	-19.4	-38.8	660.023	27.1158	7.40374	1.11708
HETbc20.txt	eve	-19.4	-38.8	660.023	27.1158	7.40374	1.11708
HETbc21.txt	eve	-19.4	-38.8	660.023	27.1158	7.40374	1.11708
HETbc22.txt	eve	-19.4	-38.8	660.023	27.1158	7.40374	1.11708
HETbc23.txt	eve	-19.4	-38.8	660.023	27.1158	7.40374	1.11708
HETbc24.txt	eve	-19.4	-38.8	660.023	27.1158	7.40374	1.11708
HETbc26.txt	eve	-19.4	-38.8	660.023	27.1158	7.40374	1.11708
HETbc27.txt	eve	-19.4	-38.8	660.023	27.1158	7.40374	1.11708
HETbc28.txt	eve	-19.4	-38.8	660.023	27.1158	7.40374	1.11708
HETbc29.txt	eve	-19.4	-38.8	660.023	27.1158	7.40374	1.11708
HETbc30.txt	eve	-19.4	-38.8	660.023	27.1158	7.40374	1.11708
HETbc5.txt	eve	-19.4	-38.8	660.023	27.1158	7.40374	1.11708
HETbc6.txt	eve	-19.4	-38.8	660.023	27.1158	7.40374	1.11708
HETbc7.txt	eve	-19.4	-38.8	660.023	27.1158	7.40374	1.11708
HETbc9.txt	eve	-19.4	-38.8	660.023	27.1158	7.40374	1.11708
HETbd11.txt	eve	-19.4	-38.8	660.023	27.1158	7.40374	1.11708
HETbd12.txt	eve	-19.4	-38.8	660.023	27.1158	7.40374	1.11708
HETbd13.txt	eve	-19.4	-38.8	660.023	27.1158	7.40374	1.11708
HETbd3.txt	eve	-19.4	-38.8	660.023	27.1158	7.40374	1.11708
HETbd4.txt	eve	-19.4	-38.8	660.023	27.1158	7.40374	1.11708
HETbd5.txt	eve	-19.4	-38.8	660.023	27.1158	7.40374	1.11708
HETbd7.txt	eve	-19.4	-38.8	660.023	27.1158	7.40374	1.11708
HETbd9.txt	eve	-19.4	-38.8	660.023	27.1158	7.40374	1.11708
HETbe1.txt	eve	-19.4	-38.8	660.023	27.1158	7.40374	1.11708
HETbe10.txt	eve	-19.3	-38.6	660.023	27.1158	7.38212	1.10209
HETbe11.txt	eve	-19.3	-38.6	660.023	27.1158	7.38212	1.10209
HETbe12.txt	eve	-19.3	-38.6	660.023	27.1158	7.38212	1.10209
HETbe13.txt	eve	-19.3	-38.6	660.023	27.1158	7.38212	1.10209
HETbe14.txt	eve	-19.3	-38.6	660.023	27.1158	7.38212	1.10209
HETbe15.txt	eve	-19.3	-38.6	660.023	27.1158	7.38212	1.10209
HETbe16.txt	eve	-19.3	-38.6	660.023	27.1158	7.38212	1.10209
HETbe17.txt	eve	-19.3	-38.6	660.023	27.1158	7.38212	1.10209
HETbe19.txt	eve	-19.3	-38.6	660.023	27.1158	7.38212	1.10209
HETbe2.txt	eve	-19.4	-38.8	660.023	27.1158	7.40374	1.11708
HETbe20.txt	eve	-19.3	-38.6	660.023	27.1158	7.38212	1.10209
HETbe21.txt	eve	-19.3	-38.6	660.023	27.1158	7.38212	1.10209
HETbe22.txt	eve	-19.3	-38.6	660.023	27.1158	7.38212	1.10209
HETbe23.txt	eve	-19.3	-38.6	660.023	27.1158	7.38212	1.10209
HETbe24.txt	eve	-19.3	-38.6	660.023	27.1158	7.38212	1.10209
HETbe25.txt	eve	-19.3	-38.6	660.023	27.1158	7.38212	1.10209
HETbe26.txt	eve	-19.3	-38.6	660.023	27.1158	7.38212	1.10209
HETbe27.txt	eve	-19.3	-38.6	660.023	27.1158	7.38212	1.10209
HETbe3.txt	eve	-19.4	-38.8	660.023	27.1158	7.40374	1.11708
HETbe5.txt	eve	-19.4	-38.8	660.023	27.1158	7.40374	1.11708
HETbe6.txt	eve	-19.4	-38.8	660.023	27.1158	7.40374	1.11708
HETbe7.txt	eve	-19.3	-38.6	660.023	27.1158	7.38212	1.10209
HETbe8.txt	eve	-19.3	-38.6	660.023	27.1158	7.38212	1.10209
HETbe9.txt	eve	-19.3	-38.6	660.023	27.1158	7.38212	1.10209
IEOea01.txt	eve	-20.9	-41.8	554.22	15.9762	7.31481	0.339256
IEOea02.txt	eve	-20.9	-41.8	554.22	15.9762	7.31481	0.339256
IEOea03.txt	eve	-20.9	-41.8	554.22	15.9762	7.31481	0.339256
IEOea04.txt	eve	-20.9	-41.8	554.22	15.9762	7.31481	0.339256
IEOea05.txt	eve	-20.9	-41.8	554.22	15.9762	7.31481	0.339256
IEOea06.txt	eve	-20.9	-41.8	554.22	15.9762	7.31481	0.339256
IEOea07.txt	eve	-20.9	-41.8	554.22	15.9762	7.31481	0.339256
IEOea08.txt	eve	-20.9	-41.8	554.22	15.9762	7.31481	0.339256
IEOea09.txt	eve	-20.9	-41.8	554.22	15.9762	7.31481	0.339256
IEOea10.txt	eve	-20.9	-41.8	554.22	15.9762	7.31481	0.339256
IEOea11.txt	eve	-20.9	-41.8	554.22	15.9762	7.31481	0.339256
IEOea12.txt	eve	-20.9	-41.8	554.22	15.9762	7.31481	0.339256
IEOea13.txt	eve	-20.9	-41.8	554.22	15.9762	7.31481	0.339256
IEOea14.txt	eve	-20.9	-41.8	554.22	15.9762	7.31481	0.339256
IEOea15.txt	eve	-20.9	-41.8	554.22	15.9762	7.31481	0.339256
IEOea16.txt	eve	-20.9	-41.8	554.22	15.9762	7.31481	0.339256
IEOea17.txt	eve	-20.9	-41.8	554.22	15.9762	7.31481	0.339256
IEOea18.txt	eve	-20.9	-41.8	554.22	15.9762	7.31481	0.339256
IEOea19.txt	eve	-20.9	-41.8	554.22	15.9762	7.31481	0.339256
IEOea20.txt	eve	-20.9	-41.8	554.22	15.9762	7.31481	0.339256
IEOea21.txt	eve	-20.9	-41.8	554.22	15.9762	7.31481	0.339256
IEOea22.txt	eve	-20.9	-41.8	554.22	15.9762	7.31481	0.339256
IEOea23.txt	eve	-20.9	-41.8	554.22	15.9762	7.31481	0.339256
IEOea24.txt	eve	-20.9	-41.8	554.22	15.9762	7.31481	0.339256
IEOea25.txt	eve	-20.9	-41.8	554.22	15.9762	7.31481	0.339256
IEOea26.txt	eve	-20.9	-41.8	554.22	15.9762	7.31481	0.339256
IEOea27.txt	eve	-20.9	-41.8	554.22	15.9762	7.31481	0.339256
IEOea28.txt	eve	-20.9	-41.8	570.926	17.368	7.36643	0.464534
IEOeb02.txt	eve	-20.9	-41.8	570.926	17.368	7.36643	0.464534
IEOeb03.txt	eve	-20.9	-41.8	570.926	17.368	7.36643	0.464534
IEOeb04.txt	eve	-20.9	-41.8	570.926	17.368	7.36643	0.464534
IEOeb05.txt	eve	-20.9	-41.8	570.926	17.368	7.36643	0.464534
IEOeb06.txt	eve	-20.9	-41.8	570.926	17.368	7.36643	0.464534
IEOeb07.txt	eve	-20.9	-41.8	570.926	17.368	7.36643	0.464534
IEOeb08.txt	eve	-20.9	-41.8	570.926	17.368	7.36643	0.464534
IEOeb10.txt	eve	-20.9	-41.8	570.926	17.368	7.36643	0.464534
IEOeb11.txt	eve	-20.9	-41.8	570.926	17.368	7.36643	0.464534
IEOeb12.txt	eve	-20.9	-41.8	570.926	17.368	7.36643	0.464534
IEOeb13.txt	eve	-20.9	-41.8	570.926	17.368	7.36643	0.464534
IEOeb14.txt	eve	-20.9	-41.8	570.926	17.368	7.36643	0.464534
IEOeb15.txt	eve	-20.9	-41.8	570.926	17.368	7.36643	0.464534
IEOeb16.txt	eve	-20.9	-41.8	570.926	17.368	7.36643	0.464534
IEOeb17.txt	eve	-20.9	-41.8	570.926	17.368	7.36643	0.464534
IEOeb18.txt	eve	-20.9	-41.8	570.926	17.368	7.36643	0.464534
IEOeb20.txt	eve	-20.9	-41.8	570.926	17.368	7.36643	0.464534
IEOeb21.txt	eve	-20.9	-41.8	570.926	17.368	7.36643	0.464534
IEOec01.txt	eve	-20.9	-41.8	544.549	15.222	7.28684	0.271368
IEOec02.txt	eve	-20.9	-41.8	544.549	15.222	7.28684	0.271368
IEOec03.txt	eve	-20.9	-41.8	544.549	15.222	7.28684	0.271368
IEOec04.txt	eve	-20.9	-41.8	544.549	15.222	7.28684	0.271368
IEOec06.txt	eve	-20.9	-41.8	544.549	15.222	7.28684	0.271368
IEOec08.txt	eve	-20.9	-41.8	544.549	15.222	7.28684	0.271368
IEOec09.txt	eve	-20.9	-41.8	544.549	15.222	7.28684	0.271368
IEOec10.txt	eve	-20.9	-41.8	544.549	15.222	7.28684	0.271368
BECab10.txt	eve	-60.8	-121.6	839.977	66.6785	17.8201	10.8846
BECab19.txt	eve	-11.1	-22.2	709.848	34.7868	5.89413	0.563276
BECab20.txt	eve	-11.1	-22.2	709.848	34.7868	5.89413	0.563276
BECab5.txt	eve	-11.1	-22.2	709.848	34.7868	5.89413	0.563276
BECab7.txt	eve	-11.1	-22.2	709.848	34.7868	5.89413	0.563276
BECac2.txt	eve	-11	-22	750	42.5211	6.15937	1.24446
BECag1.txt	eve	-49.5	-99	697.831	32.7583	14.1194	6.13738
BECag10.txt	eve	-49.3	-98.6	700.469	33.1932	14.0923	6.14655
BECag2.txt	eve	-49.5	-99	697.831	32.7583	14.1194	6.13738
BECag4.txt	eve	-49.3	-98.6	700.469	33.1932	14.0923	6.14655
BECag6.txt	eve	-49.3	-98.6	700.469	33.1932	14.0923	6.14655
BECag7.txt	eve	-49.3	-98.6	700.469	33.1932	14.0923	6.14655
BECag8.txt	eve	-49.3	-98.6	700.469	33.1932	14.0923	6.14655
BECag9.txt	eve	-49.3	-98.6	700.469	33.1932	14.0923	6.14655
BECah10.txt	eve	-49.2	-98.4	700.469	33.1932	14.0707	6.13156
BECah11.txt	eve	-49.2	-98.4	700.469	33.1932	14.0707	6.13156
BECah2.txt	eve	-49.2	-98.4	700.469	33.1932	14.0707	6.13156
BECah3.txt	eve	-49.2	-98.4	700.469	33.1932	14.0707	6.13156
BECah4.txt	eve	-49.2	-98.4	700.469	33.1932	14.0707	6.13156
BECah6.txt	eve	-49.2	-98.4	700.469	33.1932	14.0707	6.13156
BECah7.txt	eve	-49.2	-98.4	700.469	33.1932	14.0707	6.13156
BECah8.txt	eve	-49.2	-98.4	700.469	33.1932	14.0707	6.13156
BECah9.txt	eve	-49.2	-98.4	700.469	33.1932	14.0707	6.13156
BECai1.txt	eve	-59.5	-119	683.177	30.4439	16.1952	7.4282
BECai2.txt	eve	-59.5	-119	683.177	30.4439	16.1952	7.4282
BECai3.txt	eve	-59.5	-119	683.177	30.4439	16.1952	7.4282
BECaj1.txt	eve	-59.4	-118.8	709.848	34.7868	16.3347	7.80412
BECaj2.txt	eve	-59.4	-118.8	709.848	34.7868	16.3347	7.80412
BECaj4.txt	eve	-69.8	-139.6	700.469	33.1932	18.5236	9.21978
BECaj5.txt	eve	-69.8	-139.6	700.469	33.1932	18.5236	9.21978
BECaj6.txt	eve	-69.8	-139.6	700.469	33.1932	18.5236	9.21978
BECaj7.txt	eve	-69.8	-139.6	700.469	33.1932	18.5236	9.21978
BECaj8.txt	eve	-69.8	-139.6	700.469	33.1932	18.5236	9.21978
BECaj9.txt	eve	-69.8	-139.6	700.469	33.1932	18.5236	9.21978
BECak1.txt	eve	-69.8	-139.6	700.469	33.1932	18.5236	9.21978
