# Supplementary material for: A regression system for estimation of errors introduced by confocal imaging into gene expression data in situ
Source: BMC Bioinformatics. 2011 Aug 4;12:320. doi: 10.1186/1471-2105-12-320 (PMC3169536; doi:10.1186/1471-2105-12-320)
Supplement: Additional file 4 — Predicted errors in the FlyEx data (channel 3). Error magnitudes predicted for data on expression of segmentation genes in Drosophila stored in the FlyEx database. The embryos were imaged with Leica TCS SP2 confocal system at Stony Brook University using HeNe 633 nm laser. For notations see Additional file 2, Figure S1. [file 1471-2105-12-320-S4.XLS]

## Sheet: o3
embryo name	gene	offset	standardized offset	gain	exp(standardized gain)	predicted error 10	predicted error 200
FESca01.txt	slp	-54.7	-109.4	494.725	11.8654	14.4685	5.03632
FESca02.txt	slp	-54.7	-109.4	494.725	11.8654	14.4685	5.03632
FESca03.txt	slp	-54.7	-109.4	494.725	11.8654	14.4685	5.03632
FESca05.txt	slp	-46.2	-92.4	565.651	16.9159	12.8185	4.21666
FESca06.txt	slp	-46.2	-92.4	565.651	16.9159	12.8185	4.21666
FESca07.txt	slp	-46.2	-92.4	565.651	16.9159	12.8185	4.21666
FESca08.txt	slp	-46.2	-92.4	565.651	16.9159	12.8185	4.21666
FESca09.txt	slp	-54.6	-109.2	484.467	11.2721	14.4249	4.96793
FESca10.txt	slp	-54.6	-109.2	484.467	11.2721	14.4249	4.96793
FESca11.txt	slp	-54.6	-109.2	484.467	11.2721	14.4249	4.96793
FESca12.txt	slp	-54.6	-109.2	484.467	11.2721	14.4249	4.96793
FESca13.txt	slp	-54.6	-109.2	484.467	11.2721	14.4249	4.96793
FESca14.txt	slp	-54.6	-109.2	484.467	11.2721	14.4249	4.96793
FESca17.txt	slp	-54.6	-109.2	484.467	11.2721	14.4249	4.96793
FESca18.txt	slp	-54.5	-109	467.761	10.3688	14.3698	4.87163
FESca19.txt	slp	-54.6	-109.2	484.467	11.2721	14.4249	4.96793
FESca20.txt	slp	-54.6	-109.2	484.467	11.2721	14.4249	4.96793
FESca21.txt	slp	-54.6	-109.2	484.467	11.2721	14.4249	4.96793
FESca22.txt	slp	-54.5	-109	467.761	10.3688	14.3698	4.87163
FESca23.txt	slp	-54.5	-109	467.761	10.3688	14.3698	4.87163
FESca24.txt	slp	-54.5	-109	467.761	10.3688	14.3698	4.87163
FESca26.txt	slp	-54.6	-109.2	484.467	11.2721	14.4249	4.96793
FESca27.txt	slp	-54.6	-109.2	484.467	11.2721	14.4249	4.96793
FEScb01.txt	slp	-54.6	-109.2	484.467	11.2721	14.4249	4.96793
FEScb02.txt	slp	-54.6	-109.2	484.467	11.2721	14.4249	4.96793
FEScb03.txt	slp	-54.6	-109.2	484.467	11.2721	14.4249	4.96793
FEScb04.txt	slp	-54.6	-109.2	484.467	11.2721	14.4249	4.96793
FEScb05.txt	slp	-54.6	-109.2	484.467	11.2721	14.4249	4.96793
FEScb06.txt	slp	-54.5	-109	467.761	10.3688	14.3698	4.87163
FEScb07.txt	slp	-54.5	-109	467.761	10.3688	14.3698	4.87163
FEScb08.txt	slp	-54.5	-109	467.761	10.3688	14.3698	4.87163
FEScb09.txt	slp	-54.5	-109	467.761	10.3688	14.3698	4.87163
FEScb10.txt	slp	-54.5	-109	467.761	10.3688	14.3698	4.87163
FEScb11.txt	slp	-54.5	-109	467.761	10.3688	14.3698	4.87163
FEScb12.txt	slp	-54.5	-109	467.761	10.3688	14.3698	4.87163
FEScb13.txt	slp	-54.5	-109	467.761	10.3688	14.3698	4.87163
FEScb14.txt	slp	-54.5	-109	467.761	10.3688	14.3698	4.87163
FEScb16.txt	slp	-54.5	-109	467.761	10.3688	14.3698	4.87163
FEScb17.txt	slp	-54.5	-109	467.761	10.3688	14.3698	4.87163
FEScb18.txt	slp	-54.5	-109	467.761	10.3688	14.3698	4.87163
FEScb19.txt	slp	-54.5	-109	467.761	10.3688	14.3698	4.87163
FEScb20.txt	slp	-54.5	-109	467.761	10.3688	14.3698	4.87163
FEScb21.txt	slp	-54.5	-109	467.761	10.3688	14.3698	4.87163
FEScb22.txt	slp	-54.5	-109	467.761	10.3688	14.3698	4.87163
FEScb23.txt	slp	-54.5	-109	467.761	10.3688	14.3698	4.87163
FEScb24.txt	slp	-54.5	-109	467.761	10.3688	14.3698	4.87163
FEScb26.txt	slp	-54.5	-109	467.761	10.3688	14.3698	4.87163
FEScb28.txt	slp	-54.4	-108.8	453.986	9.67872	14.3226	4.79452
FEScc01.txt	slp	-54.4	-108.8	453.986	9.67872	14.3226	4.79452
FEScc02.txt	slp	-54.4	-108.8	453.986	9.67872	14.3226	4.79452
FEScc03.txt	slp	-54.4	-108.8	453.986	9.67872	14.3226	4.79452
FEScc04.txt	slp	-54.4	-108.8	453.986	9.67872	14.3226	4.79452
FEScc06.txt	slp	-54.4	-108.8	453.986	9.67872	14.3226	4.79452
FEScc07.txt	slp	-54.4	-108.8	453.986	9.67872	14.3226	4.79452
FEScc08.txt	slp	-54.4	-108.8	453.986	9.67872	14.3226	4.79452
FEScc09.txt	slp	-54.4	-108.8	453.986	9.67872	14.3226	4.79452
FEScc10.txt	slp	-54.4	-108.8	453.986	9.67872	14.3226	4.79452
FEScc13.txt	slp	-54.3	-108.6	464.83	10.218	14.321	4.82807
FEScc14.txt	slp	-54.3	-108.6	464.83	10.218	14.321	4.82807
FEScc15.txt	slp	-54.3	-108.6	464.83	10.218	14.321	4.82807
FEScc17.txt	slp	-54.3	-108.6	464.83	10.218	14.321	4.82807
FEScc20.txt	slp	-54.2	-108.4	487.397	11.4385	14.3446	4.92294
FEScc21.txt	slp	-54.2	-108.4	487.397	11.4385	14.3446	4.92294
FEScc22.txt	slp	-54.2	-108.4	487.397	11.4385	14.3446	4.92294
FEScc23.txt	slp	-54.2	-108.4	487.397	11.4385	14.3446	4.92294
FEScc24.txt	slp	-54.2	-108.4	487.397	11.4385	14.3446	4.92294
FEScc25.txt	slp	-54.2	-108.4	487.397	11.4385	14.3446	4.92294
FEScc29.txt	slp	-54.4	-108.8	453.986	9.67872	14.3226	4.79452
FEScc30.txt	slp	-54.4	-108.8	453.986	9.67872	14.3226	4.79452
FEScc31.txt	slp	-54.4	-108.8	453.986	9.67872	14.3226	4.79452
FEScc32.txt	slp	-54.4	-108.8	453.986	9.67872	14.3226	4.79452
FEScc34.txt	slp	-54.1	-108.2	487.397	11.4385	14.323	4.90795
FEScc36.txt	slp	-54	-108	487.397	11.4385	14.3014	4.89296
FEScc37.txt	slp	-54	-108	487.397	11.4385	14.3014	4.89296
FEScc38.txt	slp	-54	-108	487.397	11.4385	14.3014	4.89296
FEScc39.txt	slp	-54	-108	487.397	11.4385	14.3014	4.89296
FEScc41.txt	slp	-54	-108	487.397	11.4385	14.3014	4.89296
FEScc42.txt	slp	-54	-108	487.397	11.4385	14.3014	4.89296
FEScc43.txt	slp	-54	-108	487.397	11.4385	14.3014	4.89296
FEScc44.txt	slp	-54	-108	487.397	11.4385	14.3014	4.89296
FEScd01.txt	slp	-53.9	-107.8	487.397	11.4385	14.2798	4.87797
FEScd02.txt	slp	-53.9	-107.8	487.397	11.4385	14.2798	4.87797
FEScd03.txt	slp	-53.9	-107.8	487.397	11.4385	14.2798	4.87797
FEScd04.txt	slp	-53.9	-107.8	487.397	11.4385	14.2798	4.87797
FEScd05.txt	slp	-53.9	-107.8	487.397	11.4385	14.2798	4.87797
FEScd06.txt	slp	-53.9	-107.8	487.397	11.4385	14.2798	4.87797
FEScd07.txt	slp	-53.9	-107.8	487.397	11.4385	14.2798	4.87797
FEScd08.txt	slp	-53.9	-107.8	487.397	11.4385	14.2798	4.87797
FEScd10.txt	slp	-53.9	-107.8	487.397	11.4385	14.2798	4.87797
FEScd11.txt	slp	-53.9	-107.8	487.397	11.4385	14.2798	4.87797
FEScd12.txt	slp	-53.9	-107.8	487.397	11.4385	14.2798	4.87797
FEScd13.txt	slp	-53.9	-107.8	487.397	11.4385	14.2798	4.87797
FEScd15.txt	slp	-53.9	-107.8	487.397	11.4385	14.2798	4.87797
FEScd16.txt	slp	-53.9	-107.8	487.397	11.4385	14.2798	4.87797
FEScd17.txt	slp	-53.9	-107.8	487.397	11.4385	14.2798	4.87797
FEScd18.txt	slp	-53.9	-107.8	487.397	11.4385	14.2798	4.87797
FEScd21.txt	slp	-53.9	-107.8	487.397	11.4385	14.2798	4.87797
FEScd24.txt	slp	-53.9	-107.8	487.397	11.4385	14.2798	4.87797
FESce01.txt	slp	-53.9	-107.8	487.397	11.4385	14.2798	4.87797
FESce02.txt	slp	-53.9	-107.8	487.397	11.4385	14.2798	4.87797
FESce03.txt	slp	-53.9	-107.8	487.397	11.4385	14.2798	4.87797
FESce04.txt	slp	-53.9	-107.8	487.397	11.4385	14.2798	4.87797
FESce05.txt	slp	-53.9	-107.8	487.397	11.4385	14.2798	4.87797
FESce07.txt	slp	-53.9	-107.8	487.397	11.4385	14.2798	4.87797
FESce08.txt	slp	-53.9	-107.8	487.397	11.4385	14.2798	4.87797
FESce09.txt	slp	-53.9	-107.8	487.397	11.4385	14.2798	4.87797
FESce10.txt	slp	-53.9	-107.8	487.397	11.4385	14.2798	4.87797
FESce11.txt	slp	-53.9	-107.8	487.397	11.4385	14.2798	4.87797
FESce12.txt	slp	-53.9	-107.8	487.397	11.4385	14.2798	4.87797
FESce13.txt	slp	-53.9	-107.8	487.397	11.4385	14.2798	4.87797
FESce16.txt	slp	-53.9	-107.8	487.397	11.4385	14.2798	4.87797
FESce17.txt	slp	-53.9	-107.8	487.397	11.4385	14.2798	4.87797
FESce18.txt	slp	-53.9	-107.8	487.397	11.4385	14.2798	4.87797
FESce20.txt	slp	-53.9	-107.8	487.397	11.4385	14.2798	4.87797
FESce21.txt	slp	-53.9	-107.8	487.397	11.4385	14.2798	4.87797
FEScf02.txt	slp	-53.9	-107.8	487.397	11.4385	14.2798	4.87797
FEScf04.txt	slp	-53.9	-107.8	487.397	11.4385	14.2798	4.87797
FEScf06.txt	slp	-53.9	-107.8	487.397	11.4385	14.2798	4.87797
FEScf07.txt	slp	-53.9	-107.8	487.397	11.4385	14.2798	4.87797
FEScf08.txt	slp	-53.9	-107.8	487.397	11.4385	14.2798	4.87797
FEScf09.txt	slp	-53.9	-107.8	487.397	11.4385	14.2798	4.87797
FEScf10.txt	slp	-53.9	-107.8	487.397	11.4385	14.2798	4.87797
FEScf11.txt	slp	-53.9	-107.8	487.397	11.4385	14.2798	4.87797
FEScf12.txt	slp	-53.9	-107.8	487.397	11.4385	14.2798	4.87797
FEScf14.txt	slp	-53.9	-107.8	487.397	11.4385	14.2798	4.87797
FEScf15.txt	slp	-53.9	-107.8	487.397	11.4385	14.2798	4.87797
FEScf16.txt	slp	-53.9	-107.8	487.397	11.4385	14.2798	4.87797
FEScf17.txt	slp	-53.9	-107.8	487.397	11.4385	14.2798	4.87797
FEScf18.txt	slp	-53.9	-107.8	487.397	11.4385	14.2798	4.87797
FEScf19.txt	slp	-53.9	-107.8	487.397	11.4385	14.2798	4.87797
FEScf20.txt	slp	-53.9	-107.8	487.397	11.4385	14.2798	4.87797
FEScf21.txt	slp	-53.9	-107.8	487.397	11.4385	14.2798	4.87797
FEScf24.txt	slp	-53.9	-107.8	487.397	11.4385	14.2798	4.87797
FEScf25.txt	slp	-53.9	-107.8	487.397	11.4385	14.2798	4.87797
FEScg01.txt	slp	-53.9	-107.8	487.397	11.4385	14.2798	4.87797
FEScg02.txt	slp	-53.9	-107.8	487.397	11.4385	14.2798	4.87797
FEScg04.txt	slp	-53.8	-107.6	487.397	11.4385	14.2582	4.86298
FEScg05.txt	slp	-53.7	-107.4	487.397	11.4385	14.2366	4.84799
FEScg06.txt	slp	-53.7	-107.4	487.397	11.4385	14.2366	4.84799
FEScg08.txt	slp	-53.7	-107.4	487.397	11.4385	14.2366	4.84799
FEScg09.txt	slp	-53.7	-107.4	487.397	11.4385	14.2366	4.84799
FEScg10.txt	slp	-53.7	-107.4	487.397	11.4385	14.2366	4.84799
FEScg11.txt	slp	-53.7	-107.4	487.397	11.4385	14.2366	4.84799
FEScg12.txt	slp	-53.7	-107.4	487.397	11.4385	14.2366	4.84799
FEScg13.txt	slp	-53.7	-107.4	487.397	11.4385	14.2366	4.84799
FEScg14.txt	slp	-53.7	-107.4	487.397	11.4385	14.2366	4.84799
FEScg15.txt	slp	-53.7	-107.4	487.397	11.4385	14.2366	4.84799
FEScg16.txt	slp	-53.7	-107.4	487.397	11.4385	14.2366	4.84799
FEScg17.txt	slp	-53.7	-107.4	487.397	11.4385	14.2366	4.84799
FEScg18.txt	slp	-53.7	-107.4	487.397	11.4385	14.2366	4.84799
FEScg19.txt	slp	-53.7	-107.4	487.397	11.4385	14.2366	4.84799
FEScg20.txt	slp	-53.7	-107.4	487.397	11.4385	14.2366	4.84799
FESch01.txt	slp	-53.7	-107.4	487.397	11.4385	14.2366	4.84799
FESch02.txt	slp	-53.7	-107.4	487.397	11.4385	14.2366	4.84799
FESch04.txt	slp	-53.7	-107.4	487.397	11.4385	14.2366	4.84799
FESch05.txt	slp	-53.7	-107.4	487.397	11.4385	14.2366	4.84799
FESch06.txt	slp	-53.7	-107.4	487.397	11.4385	14.2366	4.84799
FESch07.txt	slp	-53.7	-107.4	487.397	11.4385	14.2366	4.84799
FESch08.txt	slp	-53.7	-107.4	487.397	11.4385	14.2366	4.84799
FESch09.txt	slp	-53.7	-107.4	487.397	11.4385	14.2366	4.84799
FESch11.txt	slp	-53.7	-107.4	487.397	11.4385	14.2366	4.84799
FESch14.txt	slp	-53.7	-107.4	487.397	11.4385	14.2366	4.84799
FESch16.txt	slp	-53.7	-107.4	487.397	11.4385	14.2366	4.84799
FESdemo.txt	slp	-54.6	-109.2	484.467	11.2721	14.4249	4.96793
FESdemo2.txt	slp	-57.4	-114.8	494.431	11.848	15.0515	5.43952
FESdemo3.txt	slp	-57.4	-114.8	487.691	11.4553	15.037	5.40418
HETaa1.txt	tll	-51.4	-102.8	515.24	13.1471	13.8028	4.65698
HETaa10.txt	tll	-46.9	-93.8	509.965	12.8049	12.8173	3.95156
HETaa11.txt	tll	-46.9	-93.8	509.965	12.8049	12.8173	3.95156
HETaa12.txt	tll	-46.9	-93.8	509.965	12.8049	12.8173	3.95156
HETaa14.txt	tll	-46.9	-93.8	509.965	12.8049	12.8173	3.95156
HETaa15.txt	tll	-46.9	-93.8	509.965	12.8049	12.8173	3.95156
HETaa16.txt	tll	-46.9	-93.8	509.965	12.8049	12.8173	3.95156
HETaa17.txt	tll	-46.9	-93.8	509.965	12.8049	12.8173	3.95156
HETaa2.txt	tll	-46.9	-93.8	509.965	12.8049	12.8173	3.95156
HETaa3.txt	tll	-46.9	-93.8	509.965	12.8049	12.8173	3.95156
HETaa4.txt	tll	-46.9	-93.8	509.965	12.8049	12.8173	3.95156
HETaa6.txt	tll	-46.9	-93.8	509.965	12.8049	12.8173	3.95156
HETaa7.txt	tll	-46.9	-93.8	509.965	12.8049	12.8173	3.95156
HETaa8.txt	tll	-46.9	-93.8	509.965	12.8049	12.8173	3.95156
HETaa9.txt	tll	-46.9	-93.8	509.965	12.8049	12.8173	3.95156
HETab10.txt	tll	-46.9	-93.8	509.965	12.8049	12.8173	3.95156
HETab11.txt	tll	-46.9	-93.8	509.965	12.8049	12.8173	3.95156
HETab12.txt	tll	-46.9	-93.8	509.965	12.8049	12.8173	3.95156
HETab13.txt	tll	-46.9	-93.8	509.965	12.8049	12.8173	3.95156
HETab15.txt	tll	-46.9	-93.8	509.965	12.8049	12.8173	3.95156
HETab16.txt	tll	-46.9	-93.8	509.965	12.8049	12.8173	3.95156
HETab17.txt	tll	-46.9	-93.8	509.965	12.8049	12.8173	3.95156
HETab18.txt	tll	-46.9	-93.8	509.965	12.8049	12.8173	3.95156
HETab19.txt	tll	-46.9	-93.8	509.965	12.8049	12.8173	3.95156
HETab2.txt	tll	-46.9	-93.8	509.965	12.8049	12.8173	3.95156
HETab20.txt	tll	-46.9	-93.8	509.965	12.8049	12.8173	3.95156
HETab21.txt	tll	-46.9	-93.8	509.965	12.8049	12.8173	3.95156
HETab22.txt	tll	-46.9	-93.8	509.965	12.8049	12.8173	3.95156
HETab23.txt	tll	-46.9	-93.8	509.965	12.8049	12.8173	3.95156
HETab3.txt	tll	-46.9	-93.8	509.965	12.8049	12.8173	3.95156
HETab5.txt	tll	-46.9	-93.8	509.965	12.8049	12.8173	3.95156
HETab6.txt	tll	-46.9	-93.8	509.965	12.8049	12.8173	3.95156
HETab7.txt	tll	-46.9	-93.8	509.965	12.8049	12.8173	3.95156
HETab8.txt	tll	-46.9	-93.8	509.965	12.8049	12.8173	3.95156
HETab9.txt	tll	-46.9	-93.8	509.965	12.8049	12.8173	3.95156
HETac1.txt	tll	-46.8	-93.6	539.859	14.8693	12.8723	4.12239
HETac10.txt	tll	-46.7	-93.4	528.136	14.0227	12.8193	4.0312
HETac11.txt	tll	-46.7	-93.4	528.136	14.0227	12.8193	4.0312
HETac13.txt	tll	-51.5	-103	531.946	14.2924	13.8669	4.77506
HETac14.txt	tll	-51.5	-103	531.946	14.2924	13.8669	4.77506
HETac15.txt	tll	-51.5	-103	531.946	14.2924	13.8669	4.77506
HETac16.txt	tll	-51.5	-103	531.946	14.2924	13.8669	4.77506
HETac17.txt	tll	-51.5	-103	531.946	14.2924	13.8669	4.77506
HETac18.txt	tll	-51.5	-103	531.946	14.2924	13.8669	4.77506
HETac19.txt	tll	-51.5	-103	531.946	14.2924	13.8669	4.77506
HETac2.txt	tll	-46.8	-93.6	539.859	14.8693	12.8723	4.12239
HETac3.txt	tll	-46.7	-93.4	528.136	14.0227	12.8193	4.0312
HETac4.txt	tll	-46.7	-93.4	528.136	14.0227	12.8193	4.0312
HETac5.txt	tll	-46.7	-93.4	528.136	14.0227	12.8193	4.0312
HETac6.txt	tll	-46.7	-93.4	528.136	14.0227	12.8193	4.0312
HETac7.txt	tll	-46.7	-93.4	528.136	14.0227	12.8193	4.0312
HETac8.txt	tll	-46.7	-93.4	528.136	14.0227	12.8193	4.0312
HETac9.txt	tll	-46.7	-93.4	528.136	14.0227	12.8193	4.0312
HETad1.txt	tll	-46.7	-93.4	528.136	14.0227	12.8193	4.0312
HETad12.txt	tll	-46.6	-93.2	496.19	11.9526	12.7209	3.82987
HETad2.txt	tll	-46.7	-93.4	528.136	14.0227	12.8193	4.0312
HETad3.txt	tll	-46.7	-93.4	528.136	14.0227	12.8193	4.0312
HETad4.txt	tll	-46.7	-93.4	528.136	14.0227	12.8193	4.0312
HETad5.txt	tll	-46.7	-93.4	528.136	14.0227	12.8193	4.0312
HETae1.txt	tll	-46.6	-93.2	496.19	11.9526	12.7209	3.82987
HETae10.txt	tll	-46.6	-93.2	496.19	11.9526	12.7209	3.82987
HETae11.txt	tll	-46.6	-93.2	496.19	11.9526	12.7209	3.82987
HETae12.txt	tll	-46.6	-93.2	496.19	11.9526	12.7209	3.82987
HETae13.txt	tll	-46.6	-93.2	496.19	11.9526	12.7209	3.82987
HETae14.txt	tll	-46.6	-93.2	496.19	11.9526	12.7209	3.82987
HETae15.txt	tll	-46.6	-93.2	496.19	11.9526	12.7209	3.82987
HETae16.txt	tll	-46.6	-93.2	496.19	11.9526	12.7209	3.82987
HETae17.txt	tll	-46.6	-93.2	496.19	11.9526	12.7209	3.82987
HETae18.txt	tll	-46.6	-93.2	496.19	11.9526	12.7209	3.82987
HETae19.txt	tll	-46.6	-93.2	496.19	11.9526	12.7209	3.82987
HETae2.txt	tll	-46.6	-93.2	496.19	11.9526	12.7209	3.82987
HETae20.txt	tll	-46.6	-93.2	496.19	11.9526	12.7209	3.82987
HETae22.txt	tll	-46.6	-93.2	496.19	11.9526	12.7209	3.82987
HETae24.txt	tll	-46.6	-93.2	496.19	11.9526	12.7209	3.82987
HETae25.txt	tll	-46.6	-93.2	496.19	11.9526	12.7209	3.82987
HETae26.txt	tll	-46.6	-93.2	496.19	11.9526	12.7209	3.82987
HETae27.txt	tll	-46.6	-93.2	496.19	11.9526	12.7209	3.82987
HETae28.txt	tll	-46.6	-93.2	496.19	11.9526	12.7209	3.82987
HETae29.txt	tll	-46.6	-93.2	496.19	11.9526	12.7209	3.82987
HETae3.txt	tll	-46.6	-93.2	496.19	11.9526	12.7209	3.82987
HETae30.txt	tll	-46.6	-93.2	496.19	11.9526	12.7209	3.82987
HETae4.txt	tll	-46.6	-93.2	496.19	11.9526	12.7209	3.82987
HETae5.txt	tll	-46.6	-93.2	496.19	11.9526	12.7209	3.82987
HETae6.txt	tll	-46.6	-93.2	496.19	11.9526	12.7209	3.82987
HETae7.txt	tll	-46.6	-93.2	496.19	11.9526	12.7209	3.82987
HETae8.txt	tll	-46.6	-93.2	496.19	11.9526	12.7209	3.82987
HETae9.txt	tll	-46.6	-93.2	496.19	11.9526	12.7209	3.82987
HETaf1.txt	tll	-46.6	-93.2	496.19	11.9526	12.7209	3.82987
HETaf11.txt	tll	-46.6	-93.2	496.19	11.9526	12.7209	3.82987
HETaf2.txt	tll	-46.6	-93.2	496.19	11.9526	12.7209	3.82987
HETaf3.txt	tll	-46.6	-93.2	496.19	11.9526	12.7209	3.82987
HETaf4.txt	tll	-46.6	-93.2	496.19	11.9526	12.7209	3.82987
HETaf5.txt	tll	-46.6	-93.2	496.19	11.9526	12.7209	3.82987
HETaf6.txt	tll	-46.6	-93.2	496.19	11.9526	12.7209	3.82987
HETaf7.txt	tll	-46.6	-93.2	496.19	11.9526	12.7209	3.82987
HETaf8.txt	tll	-46.6	-93.2	496.19	11.9526	12.7209	3.82987
HETaf9.txt	tll	-46.6	-93.2	496.19	11.9526	12.7209	3.82987
HETba1.txt	tll	-46.4	-92.8	568.875	17.1908	12.8719	4.27139
HETba10.txt	tll	-46.4	-92.8	568.875	17.1908	12.8719	4.27139
HETba11.txt	tll	-46.4	-92.8	568.875	17.1908	12.8719	4.27139
HETba12.txt	tll	-46.4	-92.8	568.875	17.1908	12.8719	4.27139
HETba13.txt	tll	-46.4	-92.8	568.875	17.1908	12.8719	4.27139
HETba14.txt	tll	-46.4	-92.8	568.875	17.1908	12.8719	4.27139
HETba15.txt	tll	-46.4	-92.8	568.875	17.1908	12.8719	4.27139
HETba16.txt	tll	-46.4	-92.8	568.875	17.1908	12.8719	4.27139
HETba18.txt	tll	-46.4	-92.8	568.875	17.1908	12.8719	4.27139
HETba19.txt	tll	-46.4	-92.8	568.875	17.1908	12.8719	4.27139
HETba2.txt	tll	-46.4	-92.8	568.875	17.1908	12.8719	4.27139
HETba20.txt	tll	-46.4	-92.8	568.875	17.1908	12.8719	4.27139
HETba4.txt	tll	-46.4	-92.8	568.875	17.1908	12.8719	4.27139
HETba5.txt	tll	-46.4	-92.8	568.875	17.1908	12.8719	4.27139
HETba8.txt	tll	-46.4	-92.8	568.875	17.1908	12.8719	4.27139
HETbb1.txt	tll	-46.4	-92.8	568.875	17.1908	12.8719	4.27139
HETbb3.txt	tll	-46.4	-92.8	568.875	17.1908	12.8719	4.27139
HETbb4.txt	tll	-46.4	-92.8	568.875	17.1908	12.8719	4.27139
HETbb5.txt	tll	-46.4	-92.8	568.875	17.1908	12.8719	4.27139
HETbb6.txt	tll	-46.4	-92.8	568.875	17.1908	12.8719	4.27139
HETbb7.txt	tll	-46.4	-92.8	568.875	17.1908	12.8719	4.27139
HETbc1.txt	tll	-46.4	-92.8	568.875	17.1908	12.8719	4.27139
HETbc10.txt	tll	-46.4	-92.8	568.875	17.1908	12.8719	4.27139
HETbc11.txt	tll	-46.4	-92.8	568.875	17.1908	12.8719	4.27139
HETbc12.txt	tll	-46.4	-92.8	568.875	17.1908	12.8719	4.27139
HETbc13.txt	tll	-46.4	-92.8	568.875	17.1908	12.8719	4.27139
HETbc14.txt	tll	-46.4	-92.8	568.875	17.1908	12.8719	4.27139
HETbc15.txt	tll	-46.4	-92.8	568.875	17.1908	12.8719	4.27139
HETbc16.txt	tll	-46.4	-92.8	568.875	17.1908	12.8719	4.27139
HETbc18.txt	tll	-46.4	-92.8	568.875	17.1908	12.8719	4.27139
HETbc19.txt	tll	-46.4	-92.8	568.875	17.1908	12.8719	4.27139
HETbc20.txt	tll	-46.4	-92.8	568.875	17.1908	12.8719	4.27139
HETbc21.txt	tll	-46.4	-92.8	568.875	17.1908	12.8719	4.27139
HETbc22.txt	tll	-46.4	-92.8	568.875	17.1908	12.8719	4.27139
HETbc23.txt	tll	-46.4	-92.8	568.875	17.1908	12.8719	4.27139
HETbc24.txt	tll	-46.4	-92.8	568.875	17.1908	12.8719	4.27139
HETbc26.txt	tll	-46.4	-92.8	568.875	17.1908	12.8719	4.27139
HETbc27.txt	tll	-46.4	-92.8	568.875	17.1908	12.8719	4.27139
HETbc28.txt	tll	-46.4	-92.8	568.875	17.1908	12.8719	4.27139
HETbc29.txt	tll	-46.4	-92.8	568.875	17.1908	12.8719	4.27139
HETbc30.txt	tll	-46.4	-92.8	568.875	17.1908	12.8719	4.27139
HETbc5.txt	tll	-46.4	-92.8	568.875	17.1908	12.8719	4.27139
HETbc6.txt	tll	-46.4	-92.8	568.875	17.1908	12.8719	4.27139
HETbc7.txt	tll	-46.4	-92.8	568.875	17.1908	12.8719	4.27139
HETbc9.txt	tll	-46.4	-92.8	568.875	17.1908	12.8719	4.27139
HETbd11.txt	tll	-46.4	-92.8	568.875	17.1908	12.8719	4.27139
HETbd12.txt	tll	-46.4	-92.8	568.875	17.1908	12.8719	4.27139
HETbd13.txt	tll	-46.4	-92.8	568.875	17.1908	12.8719	4.27139
HETbd3.txt	tll	-46.4	-92.8	568.875	17.1908	12.8719	4.27139
HETbd4.txt	tll	-46.4	-92.8	568.875	17.1908	12.8719	4.27139
HETbd5.txt	tll	-46.4	-92.8	568.875	17.1908	12.8719	4.27139
HETbd7.txt	tll	-46.4	-92.8	568.875	17.1908	12.8719	4.27139
HETbd9.txt	tll	-46.4	-92.8	568.875	17.1908	12.8719	4.27139
HETbe1.txt	tll	-46.4	-92.8	568.875	17.1908	12.8719	4.27139
HETbe10.txt	tll	-46.3	-92.6	568.875	17.1908	12.8503	4.2564
HETbe11.txt	tll	-46.3	-92.6	568.875	17.1908	12.8503	4.2564
HETbe12.txt	tll	-46.3	-92.6	568.875	17.1908	12.8503	4.2564
HETbe13.txt	tll	-46.3	-92.6	568.875	17.1908	12.8503	4.2564
HETbe14.txt	tll	-46.3	-92.6	568.875	17.1908	12.8503	4.2564
HETbe15.txt	tll	-46.3	-92.6	568.875	17.1908	12.8503	4.2564
HETbe16.txt	tll	-46.3	-92.6	568.875	17.1908	12.8503	4.2564
HETbe17.txt	tll	-46.3	-92.6	568.875	17.1908	12.8503	4.2564
HETbe19.txt	tll	-46.3	-92.6	568.875	17.1908	12.8503	4.2564
HETbe2.txt	tll	-46.4	-92.8	568.875	17.1908	12.8719	4.27139
HETbe20.txt	tll	-46.3	-92.6	568.875	17.1908	12.8503	4.2564
HETbe21.txt	tll	-46.3	-92.6	568.875	17.1908	12.8503	4.2564
HETbe22.txt	tll	-46.3	-92.6	568.875	17.1908	12.8503	4.2564
HETbe23.txt	tll	-46.3	-92.6	568.875	17.1908	12.8503	4.2564
HETbe24.txt	tll	-46.3	-92.6	568.875	17.1908	12.8503	4.2564
HETbe25.txt	tll	-46.3	-92.6	568.875	17.1908	12.8503	4.2564
HETbe26.txt	tll	-46.3	-92.6	568.875	17.1908	12.8503	4.2564
HETbe27.txt	tll	-46.3	-92.6	568.875	17.1908	12.8503	4.2564
HETbe3.txt	tll	-46.4	-92.8	568.875	17.1908	12.8719	4.27139
HETbe5.txt	tll	-46.4	-92.8	568.875	17.1908	12.8719	4.27139
HETbe6.txt	tll	-46.4	-92.8	568.875	17.1908	12.8719	4.27139
HETbe7.txt	tll	-46.3	-92.6	568.875	17.1908	12.8503	4.2564
HETbe8.txt	tll	-46.3	-92.6	568.875	17.1908	12.8503	4.2564
HETbe9.txt	tll	-46.3	-92.6	568.875	17.1908		4.2564
IEOea01.txt	odd	-20.3	-40.6	456.038	9.77851		-0.308561
IEOea02.txt	odd	-20.3	-40.6	456.038	9.77851		-0.308561
IEOea03.txt	odd	-20.3	-40.6	456.038	9.77851		-0.308561
IEOea04.txt	odd	-20.3	-40.6	456.038	9.77851		-0.308561
IEOea05.txt	odd	-20.3	-40.6	456.038	9.77851		-0.308561
IEOea06.txt	odd	-20.3	-40.6	456.038	9.77851		-0.308561
IEOea07.txt	odd	-20.3	-40.6	456.038	9.77851		-0.308561
IEOea08.txt	odd	-20.3	-40.6	456.038	9.77851		-0.308561
IEOea09.txt	odd	-20.3	-40.6	456.038	9.77851		-0.308561
IEOea10.txt	odd	-20.3	-40.6	456.038	9.77851		-0.308561
IEOea11.txt	odd	-20.3	-40.6	456.038	9.77851		-0.308561
IEOea12.txt	odd	-20.3	-40.6	456.038	9.77851		-0.308561
IEOea13.txt	odd	-20.3	-40.6	456.038	9.77851		-0.308561
IEOea14.txt	odd	-20.3	-40.6	456.038	9.77851		-0.308561
IEOea15.txt	odd	-20.3	-40.6	456.038	9.77851		-0.308561
IEOea16.txt	odd	-20.3	-40.6	456.038	9.77851		-0.308561
IEOea17.txt	odd	-20.3	-40.6	456.038	9.77851		-0.308561
IEOea18.txt	odd	-20.3	-40.6	456.038	9.77851		-0.308561
IEOea19.txt	odd	-20.3	-40.6	456.038	9.77851		-0.308561
IEOea20.txt	odd	-20.3	-40.6	456.038	9.77851		-0.308561
IEOea21.txt	odd	-20.3	-40.6	456.038	9.77851		-0.308561
IEOea22.txt	odd	-20.3	-40.6	456.038	9.77851		-0.308561
IEOea23.txt	odd	-20.3	-40.6	456.038	9.77851		-0.308561
IEOea24.txt	odd	-20.3	-40.6	456.038	9.77851		-0.308561
IEOea25.txt	odd	-20.3	-40.6	456.038	9.77851		-0.308561
IEOea26.txt	odd	-20.3	-40.6	456.038	9.77851		-0.308561
IEOea27.txt	odd	-20.3	-40.6	456.038	9.77851		-0.308561
IEOea28.txt	odd	-20.3	-40.6	456.038	9.77851		-0.308561
IEOeb02.txt	odd	-20.3	-40.6	456.038	9.77851		-0.308561
IEOeb03.txt	odd	-20.3	-40.6	456.038	9.77851		-0.308561
IEOeb04.txt	odd	-20.3	-40.6	456.038	9.77851		-0.308561
IEOeb05.txt	odd	-20.3	-40.6	456.038	9.77851		-0.308561
IEOeb06.txt	odd	-20.3	-40.6	456.038	9.77851		-0.308561
IEOeb07.txt	odd	-20.3	-40.6	456.038	9.77851		-0.308561
IEOeb08.txt	odd	-20.3	-40.6	456.038	9.77851		-0.308561
IEOeb10.txt	odd	-20.3	-40.6	456.038	9.77851		-0.308561
IEOeb11.txt	odd	-20.3	-40.6	456.038	9.77851		-0.308561
IEOeb12.txt	odd	-20.3	-40.6	456.038	9.77851		-0.308561
IEOeb13.txt	odd	-20.3	-40.6	456.038	9.77851		-0.308561
IEOeb14.txt	odd	-20.3	-40.6	456.038	9.77851		-0.308561
IEOeb15.txt	odd	-20.3	-40.6	456.038	9.77851		-0.308561
IEOeb16.txt	odd	-20.3	-40.6	456.038	9.77851		-0.308561
IEOeb17.txt	odd	-20.3	-40.6	456.038	9.77851		-0.308561
IEOeb18.txt	odd	-20.3	-40.6	456.038	9.77851		-0.308561
IEOeb20.txt	odd	-20.3	-40.6	456.038	9.39907		-0.342716
IEOeb21.txt	odd	-20.3	-40.6	456.038	9.39907		-0.342716
IEOec01.txt	odd	-20.3	-40.6	456.038	9.39907		-0.342716
IEOec02.txt	odd	-20.3	-40.6	456.038	9.39907		-0.342716
IEOec03.txt	odd	-20.3	-40.6	456.038	9.39907		-0.342716
IEOec04.txt	odd	-20.3	-40.6	456.038	9.39907		-0.342716
IEOec06.txt	odd	-20.3	-40.6	456.038	9.39907		-0.342716
IEOec08.txt	odd	-20.3	-40.6	456.038	9.39907		-0.342716
IEOec09.txt	odd	-20.3	-40.6	456.038	9.39907		-0.342716
IEOec10.txt	odd	-20.3	-40.6	456.038	9.39907		-0.342716
BECab10.txt	cad	-60.8	-121.6	839.977	61.9908		10.4627
BECab19.txt	cad	-49.4	-98.8	769.93	43.9402		7.1289
BECab20.txt	cad	-49.4	-98.8	769.93	43.9402		7.1289
BECab5.txt	cad	-49.4	-98.8	769.93	43.9402		7.1289
BECab7.txt	cad	-49.4	-98.8	769.93	43.9402		7.1289
BECac16.txt	cad	-60.8	-121.6	839.977	61.9908		10.4627
BECac2.txt	cad	-60.8	-121.6	839.977	61.9908		10.4627
BECag1.txt	cad	-49.4	-98.8	769.93	43.9402		7.1289
BECag10.txt	cad	-49.4	-98.8	769.93	43.9402		7.1289
BECag2.txt	cad	-60.8	-121.6	839.977	61.9908		10.4627
BECag4.txt	cad	-49.4	-98.8	769.93	43.9402		7.1289
BECag6.txt	cad	-49.4	-98.8	769.93	43.9402		7.1289
BECag7.txt	cad	-49.4	-98.8	769.93	43.9402		7.1289
BECag8.txt	cad	-49.4	-98.8	769.93	43.9402		7.1289
BECag9.txt	cad	-49.4	-98.8	769.93	43.9402		7.1289
BECah10.txt	cad	-49.4	-98.8	769.93	43.9402		7.1289
BECah11.txt	cad	-49.4	-98.8	769.93	43.9402		7.1289
BECah2.txt	cad	-49.4	-98.8	769.93	43.9402		7.1289
BECah3.txt	cad	-49.4	-98.8	769.93	43.9402		7.1289
BECah4.txt	cad	-49.4	-98.8	769.93	43.9402		7.1289
BECah6.txt	cad	-60.7	-121.4	839.977	61.9908		10.4477
BECah7.txt	cad	-49.4	-98.8	769.93	43.9402		7.1289
BECah8.txt	cad	-49.4	-98.8	769.93	43.9402		7.1289
BECah9.txt	cad	-49.4	-98.8	769.93	43.9402		7.1289
BECai1.txt	cad	-49.4	-98.8	769.93	43.9402		7.1289
BECai2.txt	cad	-13.8	-27.6	839.977	61.9908		3.41673
BECai3.txt	cad	-49.4	-98.8	769.93	43.9402		7.1289
BECaj1.txt	cad	-49.4	-98.8	769.93	43.9402		7.1289
BECaj2.txt	cad	-49.4	-98.8	769.93	43.9402		7.1289
BECaj4.txt	cad	-49.4	-98.8	769.93	43.9402		7.1289
BECaj5.txt	cad	-49.4	-98.8	769.93	43.9402		7.1289
BECaj6.txt	cad	-49.4	-98.8	769.93	43.9402		7.1289
BECaj7.txt	cad	-13.5	-27	800.117	50.9655		2.37934
BECaj8.txt	cad	-13.5	-27	800.117	50.9655		2.37934
BECaj9.txt	cad	-13.5	-27	800.117	50.9655		2.37934
BECak1.txt	cad	-13.5	-27	800.117	50.9655		2.37934
